# Supplementary material for: Stable inheritance of H3.3-containing nucleosomes during mitotic cell divisions
Source: Nat Commun. 2022 May 6;13:2514. doi: 10.1038/s41467-022-30298-4 (PMC9076889; doi:10.1038/s41467-022-30298-4)
Supplement: Supplementary file 25 — Source Data [file 41467_2022_30298_MOESM25_ESM.xlsx]

## Sheet: Figure 1
Fig. 1b,c						Fig. 1d,e
H3.1-SNAP						H3.3-SNAP
G1/S	Late G2	Daughter 1	Daughter 2	Daughter 1+2		G1/S	Late G2	Daughter 1	Daughter 2	Daughter 1+2
1	0.98758	0.463752	0.480162	0.943914		1	0.919953	0.474312	0.462999	0.937311
1	0.864172	0.397108	0.432454	0.829562		1	0.931876	0.449146	0.463943	0.913089
1	1.05892	0.499474	0.531484	1.03096		1	0.988875	0.493609	0.484535	0.978144
1	0.995249	0.485037	0.498143	0.98318		1	1.03874	0.530698	0.5182	1.0489
1	1.03942	0.514282	0.560493	1.07477		1	1.01269	0.502537	0.518666	1.0212
1	0.900541	0.439795	0.462876	0.902671		1	0.900075	0.413348	0.470619	0.883967
1	0.960793	0.467376	0.509693	0.977069		1	1.05242	0.49535	0.516497	1.01185
1	0.901354	0.439965	0.4602	0.900164		1	0.967074	0.486373	0.452337	0.93871
1	1.10144	0.524958	0.541418	1.06638		1	0.93918	0.504669	0.498981	1.00365
1	1.03617	0.47178	0.480517	0.952298		1	1.08272	0.523784	0.530027	1.05381
1	0.95687	0.448054	0.455378	0.903432		1	0.99408	0.510182	0.50515	1.01533
1	0.880478	0.382449	0.430776	0.813225		1	1.01984	0.464414	0.524784	0.989198
1	1.01819	0.415021	0.446592	0.861612		1	1.02449	0.482899	0.497831	0.98073
1	0.908504	0.477924	0.475003	0.952928		1	0.977295	0.488673	0.533116	1.02179
1	0.989814	0.508912	0.524237	1.03315		1	0.980999	0.476309	0.49056	0.96687
1	0.90365	0.411521	0.455082	0.866603		1	1.06279	0.526735	0.531914	1.05865
1	0.876602	0.401486	0.412004	0.81349		1	0.964411	0.516312	0.493597	1.00991
1	0.979252	0.483302	0.499315	0.982617		1	0.953951	0.512232	0.496991	1.00922
1	1.06437	0.528534	0.533251	1.06179		1	1.04811	0.541558	0.52315	1.06471
1	0.997133	0.47636	0.495495	0.971855		1	0.953385	0.501865	0.488417	0.990281
1	0.997211	0.447757	0.503487	0.951244		1	1.00752	0.495883	0.491514	0.987397
1	0.986379	0.482522	0.458936	0.941458		1	1.06292	0.541176	0.535383	1.07656
1	0.990824	0.477214	0.498093	0.975307		1	0.973244	0.464406	0.507171	0.971578
1	1.03808	0.496409	0.522198	1.01861		1	0.955564	0.50366	0.502752	1.00641
1	1.13249	0.537265	0.543717	1.08098		1	0.958795	0.483866	0.468615	0.95248
1	1.10886	0.479847	0.516083	0.99593		1	1.01043	0.478801	0.492476	0.971277
1	0.972257	0.478992	0.508939	0.987931		1	1.01816	0.461398	0.470935	0.932333
1	1.05916	0.551295	0.555349	1.10664		1	0.959364	0.469061	0.458902	0.927964
1	1.15665	0.533946	0.544782	1.07873		1	0.958902	0.465013	0.501417	0.96643
1	1.14088	0.542275	0.565575	1.10785		1	0.980399	0.484513	0.520924	1.00544
1	0.873443	0.447913	0.466005	0.913918		1	1.00085	0.495517	0.532726	1.02824
1	1.0356	0.524629	0.467432	0.992061		1	1.01348	0.501834	0.500963	1.0028
1	0.99585	0.496764	0.515593	1.01236		1	1.06812	0.532654	0.537925	1.07058
1	1.05497	0.48319	0.502563	0.985753		1	1.0033	0.487621	0.493904	0.981525
1	1.00727	0.501895	0.515464	1.01736		1	0.81337	0.422353	0.451245	0.873599
1	1.0682	0.465529	0.501102	0.966631		1	0.962363	0.500341	0.464483	0.964824
1	0.878425	0.44975	0.455887	0.905637		1	1.1195	0.508939	0.489089	0.998028
1	0.922306	0.476764	0.48206	0.958824		1	0.950295	0.49941	0.482167	0.981577
1	0.878121	0.449652	0.440489	0.890141		1	0.938882	0.456766	0.465015	0.921781
1	0.988671	0.489515	0.454286	0.943801		1	0.986447	0.519439	0.559302	1.07874
1	1.01775	0.504241	0.485068	0.989309		1	1.00021	0.481275	0.524855	1.00613
1	1.00243	0.498246	0.467173	0.965419		1	1.0714	0.562681	0.533113	1.09579
1	0.892403	0.441945	0.430012	0.871957		1	0.937419	0.484756	0.448015	0.932772
1	0.986988	0.489117	0.480193	0.96931		1	0.924607	0.467694	0.464402	0.932096
1	0.991947	0.461824	0.447371	0.909195		1	0.916367	0.474429	0.502597	0.977026
1	0.970445	0.46831	0.493392	0.961702		1	0.950362	0.457751	0.460653	0.918404
1	1.01337	0.457344	0.474109	0.931453		1	0.940072	0.463619	0.484967	0.948586
1	0.956247	0.445853	0.439476	0.885329		1	0.977447	0.518891	0.503483	1.02237
1	1.00753	0.513089	0.506345	1.01943		1	0.985562	0.528003	0.504133	1.03214
1	1.03259	0.527781	0.528195	1.05598		1	0.978877	0.508173	0.470671	0.978843
1	1.01017	0.511139	0.495221	1.00636		1	0.957529	0.474156	0.485464	0.959619
1	0.997212	0.50778	0.493996	1.00178		1	1.00377	0.48851	0.540462	1.02897
1	1.00216	0.454717	0.445415	0.900132		1	1.11858	0.555246	0.614762	1.17001
1	0.997986	0.524995	0.486869	1.01186		1	0.916178	0.476336	0.459687	0.936024
1	0.986415	0.492043	0.435272	0.927315		1	1.06599	0.520591	0.499245	1.01984
1	1.04415	0.525103	0.490861	1.01596		1	0.990584	0.524446	0.473348	0.997794
						1	1.08115	0.547549	0.570923	1.11847
						1	0.891594	0.466811	0.468672	0.935484
						1	0.936093	0.437509	0.47958	0.917089
						1	0.940944	0.469441	0.476224	0.945664
						1	0.968834	0.494902	0.481955	0.976858
						1	1.02443	0.517062	0.499536	1.0166
						1	0.978323	0.466348	0.494884	0.961232
						1	1.01596	0.486668	0.501689	0.988357
						1	1.00934	0.506006	0.532309	1.03831
						1	1.02799	0.524266	0.501422	1.02569

## Sheet: Figure 2
Fig. 2b																								Fig. 2c
Fig. 2b WT						Fig. 2b Pole4 KO						Fig. 2b Mcm2-2A						Fig. 2b Mcm2-2A+Pole4 KO						H3.1-SNAP
G1/S	Late G2	Daughter 1	Daughter 2	Daughter 1+2		G1/S	Late G2	Daughter 1	Daughter 2	Daughter 1+2		G1/S	Late G2	Daughter 1	Daughter 2	Daughter 1+2		G1/S	Late G2	Daughter 1	Daughter 2	Daughter 1+2		Late G2 (WT)	Late G2 (Pole4 KO)	Late G2 (Mcm2-2A)	Late G2 (Mcm2-2A+Pole4 KO)
1	0.943605	0.49555	0.471294	0.966845		1	0.970286	0.465342	0.457126	0.922468		1	1.00962	0.453822	0.493875	0.947697		1	0.831153	0.37353	0.392126	0.765656		0.943605	0.970286	1.00962	0.831153
1	1.00554	0.500783	0.478976	0.979758		1	0.922598	0.471592	0.449634	0.921226		1	0.980634	0.519929	0.538288	1.05822		1	0.84558	0.387687	0.385493	0.77318		1.00554	0.922598	0.980634	0.84558
1	0.973227	0.476868	0.459458	0.936326		1	0.92381	0.472883	0.43212	0.905004		1	1.03714	0.472341	0.485803	0.958145		1	0.917042	0.438133	0.41601	0.854143		0.973227	0.92381	1.03714	0.917042
1	0.978535	0.476057	0.473655	0.949711		1	0.964548	0.49686	0.475705	0.972565		1	0.985088	0.483146	0.494521	0.977667		1	0.927159	0.431274	0.476439	0.907712		0.978535	0.964548	0.985088	0.927159
1	1.0243	0.543014	0.473186	1.0162		1	0.986371	0.454831	0.44156	0.896391		1	0.99363	0.47968	0.497396	0.977076		1	0.908149	0.482117	0.453084	0.935201		1.0243	0.986371	0.99363	0.908149
1	1.01578	0.504727	0.496487	1.00121		1	0.967401	0.46142	0.44007	0.901489		1	0.938335	0.455006	0.472388	0.927394		1	1.05607	0.518666	0.518177	1.03684		1.01578	0.967401	0.938335	1.05607
1	1.01564	0.49289	0.46786	0.96075		1	0.923785	0.456917	0.436962	0.893879		1	0.968509	0.484649	0.49693	0.98158		1	0.992249	0.493822	0.495282	0.989104		1.01564	0.923785	0.968509	0.992249
1	0.903424	0.432521	0.431557	0.864078		1	0.965517	0.453531	0.445863	0.899394		1	0.897807	0.4398	0.444001	0.883801		1	0.821567	0.369943	0.397539	0.767483		0.903424	0.965517	0.897807	0.821567
1	0.949411	0.460633	0.437656	0.898289		1	0.890389	0.44663	0.428301	0.874931		1	0.944858	0.508914	0.519181	1.0281		1	1.07775	0.530629	0.521088	1.05172		0.949411	0.890389	0.944858	1.07775
1	0.94097	0.486747	0.461478	0.948225		1	0.845901	0.407329	0.402698	0.810027		1	0.935892	0.406211	0.467974	0.874185		1	0.981659	0.456896	0.468611	0.925507		0.94097	0.845901	0.935892	0.981659
1	1.04178	0.484124	0.448214	0.932338		1	0.934983	0.460409	0.410862	0.871271		1	0.979155	0.466652	0.474973	0.941625		1	0.865099	0.436976	0.475438	0.912414		1.04178	0.934983	0.979155	0.865099
1	0.992583	0.488779	0.480474	0.969253		1	0.958942	0.472363	0.452942	0.925305		1	1.06165	0.487884	0.489938	0.977822		1	0.930762	0.503443	0.486728	0.990171		0.992583	0.958942	1.06165	0.930762
1	1.05049	0.49628	0.465488	0.961768		1	0.883872	0.473707	0.430599	0.904306		1	0.970117	0.460228	0.482604	0.942832		1	0.98571	0.486826	0.487453	0.974279		1.05049	0.883872	0.970117	0.98571
1	0.949794	0.492541	0.482767	0.975309		1	0.949483	0.469009	0.464224	0.933233		1	0.966009	0.467493	0.479813	0.947306		1	0.912766	0.49322	0.494957	0.988177		0.949794	0.949483	0.966009	0.912766
1	0.935681	0.46952	0.453796	0.923316		1	0.921531	0.454099	0.441078	0.895177		1	0.982618	0.463029	0.500356	0.963385		1	1.03727	0.506801	0.506724	1.01352		0.935681	0.921531	0.982618	1.03727
1	0.995904	0.491247	0.433559	0.924806		1	0.956248	0.418244	0.407934	0.826177		1	0.864367	0.375275	0.407534	0.782809		1	0.998221	0.524787	0.514709	1.0395		0.995904	0.956248	0.864367	0.998221
1	1.06117	0.56053	0.547666	1.1082		1	0.900228	0.474142	0.443234	0.917376		1	0.866411	0.419956	0.431913	0.851868		1	0.911624	0.453884	0.501236	0.955121		1.06117	0.900228	0.866411	0.911624
1	1.05351	0.533864	0.516559	1.05042		1	0.905528	0.474233	0.443856	0.918088		1	1.01291	0.468473	0.509823	0.978295		1	0.997435	0.468824	0.472968	0.941792		1.05351	0.905528	1.01291	0.997435
1	0.946894	0.474574	0.453156	0.927731		1	0.980686	0.456373	0.44585	0.902223		1	0.878465	0.406637	0.408849	0.815486		1	0.958727	0.428923	0.407804	0.836728		0.946894	0.980686	0.878465	0.958727
1	0.999136	0.501751	0.493063	0.994814		1	0.992169	0.487307	0.473014	0.960321		1	0.922014	0.432652	0.44329	0.875942		1	0.953442	0.483426	0.4652	0.948626		0.999136	0.992169	0.922014	0.953442
1	1.0406	0.51954	0.518068	1.03761		1	0.972455	0.496269	0.477272	0.97354		1	0.927293	0.398511	0.488454	0.886964		1	0.930173	0.442866	0.457242	0.900109		1.0406	0.972455	0.927293	0.930173
1	1.03987	0.504821	0.504772	1.00959		1	0.950944	0.510922	0.505785	1.01671		1	0.948143	0.427802	0.479257	0.907059		1	0.965888	0.460435	0.41843	0.878865		1.03987	0.950944	0.948143	0.965888
1	1.00382	0.481022	0.468356	0.949378		1	0.949463	0.474842	0.429969	0.904811		1	1.01079	0.426908	0.480307	0.907214		1	0.952477	0.465371	0.485014	0.950385		1.00382	0.949463	1.01079	0.952477
1	0.918397	0.456868	0.455046	0.911914		1	0.903881	0.49513	0.407404	0.902534		1	1.04942	0.484395	0.530767	1.01516		1	0.875479	0.493377	0.496806	0.990184		0.918397	0.903881	1.04942	0.875479
1	0.940135	0.460882	0.438265	0.899147		1	0.979068	0.476231	0.464814	0.941045		1	1.04303	0.454675	0.495087	0.949762		1	1.03241	0.494	0.527846	1.02185		0.940135	0.979068	1.04303	1.03241
1	0.928819	0.466993	0.456702	0.923696		1	0.923882	0.496994	0.484528	0.981522		1	0.92373	0.476216	0.496345	0.972561		1	0.95471	0.476485	0.470572	0.947057		0.928819	0.923882	0.92373	0.95471
1	0.913427	0.478335	0.461911	0.940246		1	0.926752	0.455497	0.449173	0.90467		1	0.950623	0.479441	0.51242	0.991862		1	0.938807	0.493101	0.525069	1.01817		0.913427	0.926752	0.950623	0.938807
1	0.95296	0.468069	0.442679	0.910748		1	0.999014	0.491889	0.473918	0.965806		1	1.04732	0.517195	0.540211	1.05741		1	0.97171	0.478004	0.461856	0.93986		0.95296	0.999014	1.04732	0.97171
1	1.03108	0.466551	0.444591	0.911142		1	0.969231	0.468163	0.455928	0.924091		1	0.987826	0.499524	0.512439	1.01196		1	0.966326	0.508812	0.479801	0.988614		1.03108	0.969231	0.987826	0.966326
1	1.01513	0.552257	0.481945	1.0342		1	0.970959	0.495784	0.488676	0.98446		1	0.937962	0.437363	0.505649	0.943011		1	0.969873	0.486577	0.460574	0.947151		1.01513	0.970959	0.937962	0.969873
1	1.07491	0.564106	0.52418	1.08829		1	0.870553	0.443091	0.436393	0.879484		1	0.955255	0.446497	0.460024	0.906521		1	0.99614	0.485974	0.509651	0.995625		1.07491	0.870553	0.955255	0.99614
1	1.06103	0.505241	0.478066	0.983308		1	0.891378	0.467825	0.467608	0.935433		1	0.9266	0.4593	0.502989	0.962289		1	0.939088	0.441004	0.436151	0.877155		1.06103	0.891378	0.9266	0.939088
1	1.05477	0.512621	0.52572	1.03834		1	0.974044	0.507125	0.497964	1.00509		1	0.94114	0.458735	0.502943	0.961678		1	0.961596	0.482725	0.480962	0.963686		1.05477	0.974044	0.94114	0.961596
1	1.01539	0.506156	0.48556	0.991716		1	0.979632	0.488369	0.479612	0.967982		1	0.857767	0.387814	0.441488	0.829302		1	0.8994	0.420372	0.438549	0.858922		1.01539	0.979632	0.857767	0.8994
1	1.00605	0.478871	0.473433	0.952304		1	0.98615	0.49356	0.480084	0.973644		1	0.989638	0.460488	0.491478	0.951966		1	0.840619	0.438479	0.446279	0.884757		1.00605	0.98615	0.989638	0.840619
1	1.02613	0.525674	0.489403	1.01508		1	1.07012	0.523342	0.534346	1.05769		1	0.90257	0.443075	0.471675	0.914749		1	0.982469	0.468774	0.478786	0.947561		1.02613	1.07012	0.90257	0.982469
1	0.980089	0.468342	0.464491	0.932833		1	1.03339	0.514742	0.536415	1.05116		1	0.98338	0.448803	0.470046	0.918849		1	0.948699	0.41638	0.473945	0.890325		0.980089	1.03339	0.98338	0.948699
1	1.02675	0.511876	0.513192	1.02507		1	1.09009	0.536481	0.539897	1.07638		1	0.91484	0.440075	0.451739	0.891814		1	0.946064	0.466373	0.453977	0.92035		1.02675	1.09009	0.91484	0.946064
1	1.03593	0.485335	0.525408	1.01074		1	0.840317	0.397351	0.437991	0.835342		1	0.937527	0.467049	0.470916	0.937965		1	0.907177	0.487435	0.47775	0.965185		1.03593	0.840317	0.937527	0.907177
1	0.972103	0.468674	0.481806	0.95048		1	0.84769	0.380547	0.395316	0.775862		1	0.941992	0.465956	0.449566	0.915522		1	0.922796	0.438461	0.47471	0.913171		0.972103	0.84769	0.941992	0.922796
1	0.934948	0.44238	0.402062	0.844442		1	0.872954	0.485216	0.500594	0.98581		1	0.930771	0.503861	0.466212	0.970073		1	0.906221	0.468258	0.412613	0.880871		0.934948	0.872954	0.930771	0.906221
1	1.04523	0.558109	0.594365	1.15247		1	1.04637	0.52581	0.533163	1.05897		1	0.974185	0.462078	0.46059	0.922668		1	0.922635	0.413798	0.453671	0.867469		1.04523	1.04637	0.974185	0.922635
1	1.01845	0.512638	0.497555	1.01019		1	0.957039	0.425116	0.43271	0.857826		1	0.985146	0.450288	0.483614	0.933903		1	0.959185	0.486623	0.47129	0.957913		1.01845	0.957039	0.985146	0.959185
1	0.983621	0.507251	0.483343	0.990594		1	0.919963	0.435349	0.487435	0.922783		1	0.901289	0.482887	0.451665	0.934552		1	0.9937	0.483983	0.465394	0.949377		0.983621	0.919963	0.901289	0.9937
1	1.03286	0.496544	0.512589	1.00913		1	0.915646	0.507163	0.469746	0.976909		1	0.947094	0.44497	0.465403	0.910373		1	0.933828	0.445096	0.454641	0.899737		1.03286	0.915646	0.947094	0.933828
1	1.06629	0.554106	0.544058	1.09816		1	0.868091	0.412983	0.423395	0.836378		1	0.990795	0.459357	0.480504	0.939861		1	1.05233	0.485162	0.499657	0.984819		1.06629	0.868091	0.990795	1.05233
1	1.08594	0.538472	0.400943	0.939416		1	1.04896	0.4939	0.5228	1.0167		1	0.895882	0.496061	0.440967	0.937028		1	1.00616	0.514123	0.517484	1.03161		1.08594	1.04896	0.895882	1.00616
1	0.987991	0.49646	0.507598	1.00406		1	1.08639	0.525916	0.532465	1.05838		1	1.03801	0.495643	0.522469	1.01811		1	0.859684	0.422365	0.42474	0.847105		0.987991	1.08639	1.03801	0.859684
1	1.02583	0.54816	0.590475	1.13863		1	0.935953	0.460441	0.48049	0.940931		1	0.925798	0.48064	0.433915	0.914556		1	1.00064	0.475524	0.464182	0.939706		1.02583	0.935953	0.925798	1.00064
1	0.98642	0.493424	0.533093	1.02652		1	0.996374	0.52732	0.538049	1.06537		1	0.94994	0.496462	0.447293	0.943755		1	0.931613	0.491052	0.466962	0.958014		0.98642	0.996374	0.94994	0.931613
1	0.96274	0.470001	0.482873	0.952874		1	0.89603	0.451129	0.463039	0.914168		1	0.92091	0.491248	0.494675	0.985923		1	1.01905	0.511091	0.522624	1.03372		0.96274	0.89603	0.92091	1.01905
1	0.95364	0.464454	0.477424	0.941877		1	0.929159	0.445699	0.454254	0.899953		1	0.945586	0.506432	0.433213	0.939645		1	0.934636	0.43908	0.509933	0.949014		0.95364	0.929159	0.945586	0.934636
1	1.07033	0.500386	0.514658	1.01504		1	0.883442	0.397032	0.405838	0.802871		1	0.916823	0.450647	0.43957	0.890217		1	1.04459	0.499358	0.521755	1.02111		1.07033	0.883442	0.916823	1.04459
1	0.989905	0.457234	0.494352	0.951586		1	0.879968	0.415966	0.444902	0.860868		1	0.917366	0.453278	0.498663	0.951942		1	0.94991	0.484666	0.43459	0.919256		0.989905	0.879968	0.917366	0.94991
1	1.00212	0.465897	0.443747	0.909644		1	0.897541	0.456246	0.482676	0.938921		1	0.910928	0.455577	0.453757	0.909335		1	0.897942	0.485835	0.483378	0.969213		1.00212	0.897541	0.910928	0.897942
1	0.968452	0.491213	0.478897	0.97011		1	1	0.485786	0.534808	1.02059		1	0.948577	0.405285	0.456912	0.862197		1	0.986151	0.563623	0.50142	1.06504		0.968452	1	0.948577	0.986151
1	1.02096	0.50271	0.487865	0.990575		1	0.86231	0.451749	0.501122	0.952871		1	0.992805	0.513821	0.516033	1.02985		1	0.947461	0.491973	0.498349	0.990322		1.02096	0.86231	0.992805	0.947461
1	0.91551	0.478309	0.473715	0.952024		1	0.963359	0.478987	0.49469	0.973676		1	0.882735	0.461389	0.470122	0.93151		1	0.986426	0.485706	0.478126	0.963831		0.91551	0.963359	0.882735	0.986426
1	0.940485	0.417262	0.480433	0.897695		1	0.894763	0.471196	0.475725	0.946921		1	0.940438	0.456744	0.46788	0.924624		1	1.03631	0.462024	0.476397	0.938421		0.940485	0.894763	0.940438	1.03631
1	0.911146	0.514089	0.4931	1.00719		1	1.01201	0.489191	0.515399	1.00459		1	0.947729	0.474141	0.412992	0.887133		1	0.973679	0.424633	0.475857	0.90049		0.911146	1.01201	0.947729	0.973679
1	1.07732	0.544286	0.582736	1.12702		1	1.01782	0.503458	0.508106	1.01156		1	0.960457	0.440826	0.458833	0.899659		1	0.931264	0.406102	0.373886	0.779989		1.07732	1.01782	0.960457	0.931264
1	1.00979	0.45132	0.470483	0.921803		1	0.97285	0.483179	0.498364	0.981542		1	0.941149	0.447783	0.475454	0.923237		1	0.925216	0.414044	0.463304	0.877348		1.00979	0.97285	0.941149	0.925216
1	0.876591	0.49248	0.479396	0.971876		1	0.99989	0.477122	0.509343	0.986465		1	0.921551	0.461407	0.493312	0.954719		1	0.902851	0.419472	0.442154	0.861627		0.876591	0.99989	0.921551	0.902851
						1	1.02224	0.500721	0.511634	1.01235		1	0.987969	0.482426	0.433993	0.916418		1	0.911388	0.44419	0.462011	0.906201
						1	1.03638	0.515983	0.52247	1.03845		1	1.00587	0.500959	0.485907	0.986866		1	0.924771	0.456001	0.453048	0.909049
						1	0.950126	0.453334	0.482701	0.936035		1	1.07078	0.507095	0.525344	1.03244		1	0.930388	0.414648	0.42501	0.839657
						1	0.989986	0.473813	0.476407	0.95022								1	0.88969	0.426488	0.424519	0.851008
						1	0.972328	0.452755	0.467893	0.920648
						1	0.923604	0.43247	0.454141	0.88661
						1	0.878772	0.444258	0.46341	0.907668
						1	0.928224	0.457249	0.482056	0.939305
						1	0.885092	0.39528	0.459842	0.855122

## Sheet: Figure 3
Fig. 3b																									Fig. 3c
Fig. 3b WT						Fig. 3b Pole3 KO						Fig. 3b Pole4 KO						Fig. 3b Mcm2-2A							H3.3-SNAP
G1/S	Late G2	Daughter 1	Daughter 2	Daughter 1+2		G1/S	Late G2	Daughter 1	Daughter 2	Daughter 1+2		G1/S	Late G2	Daughter 1	Daughter 2	Daughter 1+2		G1/S	Late G2	Daughter 1	Daughter 2	Daughter 1+2			Late G2 (WT)	Late G2 (Pole3 KO)	Late G2 (Pole4 KO)	Late G2 (Mcm2-2A)	Late G2 (Mcm2-2A+Pole3 KO)	Late G2 (Mcm2-2A+Pole4 KO)
1	0.907212	0.454084	0.405435	0.859519		1	1.02498	0.523078	0.553028	1.07611		1	0.947535	0.465831	0.452214	0.918045		1	0.988362	0.489252	0.46718	0.956431			0.907212	1.02498	0.947535	0.988362	0.956711	1.01825
1	0.933372	0.442863	0.459851	0.902714		1	0.976628	0.478231	0.486505	0.964736		1	0.873261	0.476215	0.43736	0.913575		1	1.03686	0.522713	0.508065	1.03078			0.933372	0.976628	0.873261	1.03686	0.98816	0.909535
1	0.940962	0.47153	0.472031	0.94356		1	0.971233	0.458422	0.464612	0.923034		1	0.767759	0.483749	0.40359	0.887339		1	0.969192	0.472302	0.454086	0.926388			0.940962	0.971233	0.767759	0.969192	0.997997	0.98435
1	1.03522	0.495202	0.488906	0.984109		1	0.982091	0.487557	0.488604	0.976161		1	0.957905	0.460729	0.453864	0.914593		1	0.947861	0.481379	0.473561	0.95494			1.03522	0.982091	0.957905	0.947861	0.94858	0.985194
1	0.958578	0.475268	0.438851	0.914119		1	0.906827	0.430639	0.43685	0.867489		1	0.954182	0.454687	0.443533	0.898219		1	0.979895	0.443797	0.43879	0.882587			0.958578	0.906827	0.954182	0.979895	1.02897	0.932664
1	0.996675	0.469934	0.48513	0.955064		1	0.935661	0.456184	0.460371	0.916555		1	0.940784	0.516918	0.437925	0.954843		1	0.950225	0.521338	0.467999	0.989337			0.996675	0.935661	0.940784	0.950225	0.962704	0.858046
1	1.04293	0.50631	0.524934	1.03124		1	0.827906	0.439496	0.443399	0.882896		1	0.919284	0.454299	0.413411	0.86771		1	0.912425	0.46077	0.452414	0.913184			1.04293	0.827906	0.919284	0.912425	0.945326	0.956644
1	0.998462	0.489608	0.478938	0.968546		1	1.01039	0.476455	0.491478	0.967933		1	0.865761	0.45048	0.411418	0.861899		1	0.877303	0.445757	0.412237	0.857994			0.998462	1.01039	0.865761	0.877303	0.839065	0.993102
1	0.972552	0.460164	0.472293	0.932457		1	0.982195	0.529034	0.515501	1.04453		1	0.890941	0.490324	0.467969	0.958293		1	1.02952	0.486934	0.473612	0.960545			0.972552	0.982195	0.890941	1.02952	0.955517	0.955326
1	1.00224	0.497133	0.512124	1.00926		1	1.05402	0.541269	0.514751	1.05602		1	0.946404	0.479333	0.474908	0.954241		1	0.940206	0.499544	0.490312	0.989856			1.00224	1.05402	0.946404	0.940206	0.982371	0.96263
1	0.972828	0.471744	0.499298	0.971042		1	1.05089	0.514742	0.501493	1.01624		1	0.896208	0.396095	0.385171	0.781266		1	0.947082	0.458924	0.420903	0.879827			0.972828	1.05089	0.896208	0.947082	0.978168	0.953323
1	1.01625	0.499713	0.485892	0.985604		1	0.953299	0.491647	0.458156	0.949802		1	0.97449	0.482285	0.472317	0.954601		1	0.984383	0.503524	0.4832	0.986724			1.01625	0.953299	0.97449	0.984383	1.02239	0.916581
1	0.963256	0.458789	0.467358	0.926147		1	0.993753	0.457114	0.493181	0.950296		1	1.02933	0.514545	0.510839	1.02538		1	0.933033	0.458774	0.446698	0.905472			0.963256	0.993753	1.02933	0.933033	1.00184	1.05683
1	1.03559	0.528768	0.504828	1.0336		1	0.90885	0.484422	0.488744	0.973166		1	0.962174	0.490144	0.458154	0.948299		1	1.00877	0.493182	0.463627	0.956809			1.03559	0.90885	0.962174	1.00877	1.02845	0.852337
1	1.06883	0.494543	0.541676	1.03622		1	1.00224	0.49971	0.506591	1.0063		1	0.973386	0.535256	0.503259	1.03851		1	1.02909	0.510895	0.465153	0.976048			1.06883	1.00224	0.973386	1.02909	0.928388	0.968339
1	0.97746	0.486312	0.505417	0.991729		1	0.912085	0.511296	0.491821	1.00312		1	0.952942	0.463997	0.446087	0.910083		1	1.02147	0.539504	0.488797	1.0283			0.97746	0.912085	0.952942	1.02147	0.930067	1.04661
1	0.971373	0.462712	0.474962	0.937674		1	0.965513	0.46372	0.449602	0.913321		1	1.00041	0.483387	0.476947	0.960334		1	0.894307	0.456817	0.44005	0.896867			0.971373	0.965513	1.00041	0.894307	0.962861	0.841654
1	0.983579	0.504213	0.520588	1.0248		1	0.882169	0.423433	0.437762	0.861195		1	0.877024	0.43674	0.421892	0.858632		1	0.890349	0.473859	0.44333	0.917189			0.983579	0.882169	0.877024	0.890349	1.03113	0.939357
1	0.995979	0.490582	0.480789	0.971371		1	0.869151	0.445154	0.492027	0.937181		1	0.863879	0.413304	0.407134	0.820437		1	0.975084	0.49533	0.482082	0.977412			0.995979	0.869151	0.863879	0.975084	0.856365	0.928266
1	0.976592	0.478012	0.487911	0.965923		1	0.983375	0.471352	0.454728	0.92608		1	0.956467	0.46737	0.457399	0.924769		1	0.988329	0.463801	0.44843	0.912231			0.976592	0.983375	0.956467	0.988329	0.951163	0.891534
1	0.986368	0.47928	0.476654	0.955934		1	1.01714	0.489933	0.513605	1.00354		1	0.986233	0.501444	0.483823	0.985267		1	0.909279	0.469135	0.456609	0.925743			0.986368	1.01714	0.986233	0.909279	0.975118	0.910344
1	1.02515	0.49386	0.504574	0.998434		1	0.960493	0.468001	0.471667	0.939668		1	0.869943	0.444665	0.398604	0.84327		1	0.954722	0.464415	0.452074	0.91649			1.02515	0.960493	0.869943	0.954722	1.0079	0.905034
1	1.0066	0.494741	0.49644	0.991181		1	0.932095	0.462236	0.481165	0.943401		1	1.07944	0.54439	0.505752	1.05014		1	0.992056	0.50763	0.502146	1.00978			1.0066	0.932095	1.07944	0.992056	0.935605	0.945585
1	1.05287	0.516795	0.525747	1.04254		1	0.957239	0.478775	0.462944	0.941719		1	0.996062	0.476522	0.458373	0.934896		1	1.00729	0.498353	0.459543	0.957895			1.05287	0.957239	0.996062	1.00729	0.956455	0.955252
1	0.992035	0.497232	0.504629	1.00186		1	0.888485	0.485411	0.519506	1.00492		1	0.922118	0.473834	0.46525	0.939084		1	0.945011	0.47323	0.46754	0.94077			0.992035	0.888485	0.922118	0.945011	0.955111	0.980603
1	1.03705	0.497946	0.525981	1.02393		1	0.929843	0.488492	0.473636	0.962127		1	0.979411	0.484601	0.454245	0.938846		1	0.966948	0.476849	0.437836	0.914685			1.03705	0.929843	0.979411	0.966948	0.900851	0.938061
1	0.953232	0.455938	0.494847	0.950785		1	0.995688	0.518876	0.478594	0.99747		1	0.861462	0.413063	0.412234	0.825297		1	0.925517	0.452796	0.427878	0.880673			0.953232	0.995688	0.861462	0.925517	1.01148	0.944276
1	1.02766	0.522755	0.494019	1.01677		1	0.906973	0.457716	0.464435	0.922151		1	1.04333	0.57001	0.493018	1.06303		1	0.98137	0.463887	0.447147	0.911034			1.02766	0.906973	1.04333	0.98137	1.00305	0.989593
1	1.0149	0.506595	0.502002	1.0086		1	0.902644	0.468929	0.454527	0.923456		1	0.884677	0.461886	0.452496	0.914382		1	0.942045	0.500343	0.46697	0.967313			1.0149	0.902644	0.884677	0.942045	0.980082	0.987579
1	1.02738	0.481162	0.480098	0.96126		1	0.959264	0.507385	0.504314	1.0117		1	0.970965	0.480421	0.478712	0.959133		1	0.904305	0.468571	0.441996	0.910567			1.02738	0.959264	0.970965	0.904305	0.935426	0.916848
1	0.969813	0.484923	0.490606	0.975529		1	0.967727	0.489007	0.481136	0.970143		1	0.9325	0.484544	0.459731	0.944275		1	0.990067	0.480476	0.475493	0.955969			0.969813	0.967727	0.9325	0.990067	0.923627	0.924893
1	0.956319	0.477793	0.477058	0.954851		1	0.940457	0.432639	0.455896	0.888534		1	0.958694	0.472751	0.464553	0.937304		1	0.909103	0.432723	0.426028	0.858751			0.956319	0.940457	0.958694	0.909103	0.996048	0.920181
1	1.05473	0.49735	0.539313	1.03666		1	0.9483	0.486446	0.465975	0.952421		1	1.02637	0.506881	0.50427	1.01115		1	0.892894	0.466489	0.421002	0.88749			1.05473	0.9483	1.02637	0.892894	0.959499	0.981024
1	1.00289	0.521909	0.555046	1.07696		1	0.932985	0.453303	0.439798	0.893101		1	1.02277	0.493377	0.495273	0.98865		1	0.966089	0.482562	0.468036	0.950599			1.00289	0.932985	1.02277	0.966089	0.957156	0.977676
1	0.980628	0.495973	0.46892	0.964893		1	0.884824	0.456978	0.466201	0.92318		1	1.01899	0.480933	0.490202	0.971135		1	0.94807	0.480759	0.432065	0.912825			0.980628	0.884824	1.01899	0.94807	0.977686	1.01068
1	0.969321	0.477957	0.496535	0.974493		1	0.900542	0.443967	0.399326	0.843293		1	0.873689	0.485043	0.420462	0.905506		1	0.946196	0.562407	0.527533	1.08994			0.969321	0.900542	0.873689	0.946196	0.911723	0.916529
1	0.93335	0.481012	0.457689	0.9387		1	0.978768	0.48597	0.483515	0.969485		1	1.01844	0.509538	0.443493	0.953031		1	0.929726	0.493958	0.438438	0.932395			0.93335	0.978768	1.01844	0.929726	0.947432	0.930016
1	1.00351	0.482526	0.497856	0.980382		1	0.96681	0.487399	0.464745	0.952144		1	1.01854	0.51217	0.530745	1.04291		1	1.01233	0.465274	0.488943	0.954217			1.00351	0.96681	1.01854	1.01233	0.911939	1.00784
1	0.931142	0.499429	0.503466	1.00289		1	0.947509	0.467915	0.492134	0.960048		1	0.990043	0.496657	0.518798	1.01545		1	0.987426	0.476704	0.489766	0.96647			0.931142	0.947509	0.990043	0.987426	0.896011	0.974676
1	0.995621	0.519411	0.530256	1.04967		1	0.999758	0.487538	0.496981	0.984519		1	0.99329	0.491356	0.482428	0.973784		1	0.965089	0.507598	0.492967	1.00056			0.995621	0.999758	0.99329	0.965089	0.985491	0.865814
1	1.08249	0.568894	0.54603	1.11492		1	0.899151	0.457476	0.388854	0.84633		1	0.928289	0.418569	0.472156	0.890725		1	0.952106	0.433521	0.474278	0.907799			1.08249	0.899151	0.928289	0.952106	0.980629	0.94814
1	1.03612	0.491986	0.517486	1.00947		1	0.969028	0.495346	0.472086	0.967431		1	0.971079	0.405002	0.468	0.873003		1	0.86469	0.417191	0.438159	0.855351			1.03612	0.969028	0.971079	0.86469	0.85556	0.831183
1	0.994899	0.476511	0.486938	0.963448		1	0.96116	0.507982	0.517623	1.0256		1	1.03106	0.440806	0.582433	1.02324		1	0.900254	0.459198	0.436521	0.895718			0.994899	0.96116	1.03106	0.900254	0.947	0.971051
1	0.991477	0.458414	0.47594	0.934355		1	1.01733	0.48605	0.512469	0.998519		1	0.988379	0.472103	0.486069	0.958172		1	0.812273	0.404086	0.454723	0.858809			0.991477	1.01733	0.988379	0.812273	1.01162	0.961825
1	0.957029	0.464776	0.471715	0.936491		1	0.975839	0.488978	0.457377	0.946355		1	0.975948	0.435039	0.448328	0.883367		1	0.975119	0.496243	0.461115	0.957357			0.957029	0.975839	0.975948	0.975119	0.999841	0.915871
1	1.03664	0.495947	0.493389	0.989336		1	0.923562	0.45861	0.47613	0.93474		1	0.963387	0.445735	0.480834	0.926568		1	0.913629	0.474409	0.505272	0.979681			1.03664	0.923562	0.963387	0.913629	0.96445	0.940334
1	1.05579	0.477181	0.488925	0.966105		1	0.945267	0.465957	0.456996	0.922953		1	0.90201	0.434319	0.442061	0.87638		1	0.92039	0.488056	0.447964	0.93602			1.05579	0.945267	0.90201	0.92039	0.926646	0.934783
1	0.963681	0.459008	0.461938	0.920946		1	1.00593	0.500109	0.466162	0.966271		1	0.904666	0.458599	0.44102	0.899618		1	0.996588	0.55258	0.501673	1.05425			0.963681	1.00593	0.904666	0.996588	0.9401	0.955548
1	1.01967	0.472463	0.502198	0.974661		1	1.0246	0.512242	0.472021	0.984263		1	1.00413	0.504046	0.43371	0.937755		1	0.883823	0.449403	0.410073	0.859475			1.01967	1.0246	1.00413	0.883823	1.02719	0.772058
1	1.0214	0.479434	0.575814	1.05525		1	0.939582	0.461745	0.441819	0.903564		1	0.919645	0.424898	0.468935	0.893833		1	0.886526	0.484198	0.428168	0.912367			1.0214	0.939582	0.919645	0.886526	0.999186	1.0204
1	1.03722	0.500379	0.557177	1.05756		1	1.01818	0.501809	0.526813	1.02862		1	0.958913	0.471999	0.48473	0.956729		1	0.966378	0.44675	0.468721	0.915471			1.03722	1.01818	0.958913	0.966378	0.979664	0.916322
1	0.95899	0.435267	0.466089	0.901356		1	0.99389	0.505421	0.519976	1.0254		1	0.970632	0.508998	0.482057	0.991056		1	0.894065	0.468096	0.428623	0.896719			0.95899	0.99389	0.970632	0.894065	0.965895	0.936297
1	0.978349	0.434733	0.467834	0.902567		1	0.91032	0.440555	0.447414	0.887969		1	0.997195	0.477875	0.467546	0.94542		1	1.00048	0.527905	0.523425	1.05133			0.978349	0.91032	0.997195	1.00048	0.911477	0.936189
1	0.927021	0.468291	0.480392	0.948684		1	0.85308	0.431383	0.442778	0.874161		1	1.0033	0.500529	0.497068	0.997598		1	0.954318	0.472016	0.477159	0.949175			0.927021	0.85308	1.0033	0.954318	0.970297	0.973655
1	0.979436	0.486099	0.507952	0.99405		1	0.932789	0.461414	0.472665	0.934079		1	0.929702	0.480148	0.496972	0.977121		1	0.898215	0.417668	0.430667	0.848334			0.979436	0.932789	0.929702	0.898215	1.01277	0.770204
1	0.967205	0.446926	0.482076	0.929002		1	0.943714	0.454978	0.463214	0.918192		1	0.844118	0.422712	0.437907	0.860619		1	1.0563	0.544989	0.53291	1.0779			0.967205	0.943714	0.844118	1.0563	1.00696	0.945511
1	1.00426	0.518352	0.492626	1.01098		1	0.92895	0.449125	0.450252	0.899377		1	0.966976	0.528893	0.493583	1.02248		1	0.975838	0.489593	0.488796	0.978389			1.00426	0.92895	0.966976	0.975838	0.956786	1.00391
1	0.946434	0.48767	0.498395	0.986065		1	1.01176	0.485292	0.500794	0.986085		1	1.00318	0.484709	0.486068	0.970777		1	0.962654	0.478187	0.477652	0.955839			0.946434	1.01176	1.00318	0.962654	0.879238	0.913372
1	0.935981	0.449212	0.451546	0.900758		1	0.849399	0.420756	0.421371	0.842127		1	0.960937	0.479147	0.478589	0.957737		1	0.904918	0.471636	0.450843	0.922479			0.935981	0.849399	0.960937	0.904918	0.828742	0.973573
1	0.980002	0.484004	0.502241	0.986245		1	0.98428	0.494443	0.504737	0.99918		1	0.893397	0.456483	0.448744	0.905226		1	1.03246	0.50492	0.519745	1.02467			0.980002	0.98428	0.893397	1.03246	0.967032	0.784688
1	0.983372	0.465589	0.455898	0.921487		1	0.944681	0.496549	0.507098	1.00365		1	1.03138	0.467111	0.506807	0.973918		1	0.929044	0.426988	0.405376	0.832364			0.983372	0.944681	1.03138	0.929044	0.981737	0.97705
1	0.981254	0.496669	0.487957	0.984626		1	0.975153	0.499002	0.508924	1.00793		1	0.998281	0.448539	0.501006	0.949545		1	1.03737	0.497539	0.521207	1.01875			0.981254	0.975153	0.998281	1.03737	0.98221	0.958198
1	1.00862	0.490083	0.491124	0.981207		1	0.982237	0.49659	0.50397	1.00056		1	0.958485	0.525431	0.500424	1.02586		1	0.977917	0.481326	0.456771	0.938097			1.00862	0.982237	0.958485	0.977917	0.941601	0.856747
1	1.01607	0.515982	0.488462	1.00444		1	0.94135	0.466483	0.438476	0.904959		1	0.842754	0.455357	0.446879	0.902236		1	0.923017	0.537548	0.473805	1.01135			1.01607	0.94135	0.842754	0.923017	0.910586	0.90721
1	1.02176	0.516277	0.480503	0.99678		1	0.942636	0.498848	0.494955	0.993802		1	1.01161	0.507573	0.530786	1.03836		1	0.982816	0.485426	0.479315	0.964741			1.02176	0.942636	1.01161	0.982816	0.849044	0.935215
1	1.00763	0.482653	0.513988	0.99664		1	0.990814	0.494353	0.517763	1.01212		1	0.993743	0.484812	0.535125	1.01994		1	0.903716	0.482697	0.453271	0.935969
1	1.03678	0.515865	0.519393	1.03526		1	0.914799	0.425083	0.446003	0.871086								1	0.956082	0.467596	0.439772	0.907369
1	0.938083	0.497122	0.428242	0.925364		1	0.915553	0.444271	0.497519	0.941789								1	0.846744	0.462552	0.438131	0.900683
1	1.07789	0.520885	0.534431	1.05532		1	0.974349	0.461023	0.507096	0.968118								1	0.9175	0.474655	0.477077	0.951731
1	1.00416	0.500957	0.467273	0.96823		1	1.0156	0.468271	0.458739	0.927011
1	1.01021	0.506327	0.512934	1.01926		1	0.914023	0.479464	0.477937	0.957401
1	0.95974	0.482505	0.498447	0.980952		1	1.04594	0.548974	0.58237	1.13134
1	0.936945	0.460625	0.465173	0.925798		1	0.95077	0.454694	0.45294	0.907634
1	0.995471	0.49543	0.521269	1.0167		1	0.917133	0.451263	0.495081	0.946344
						1	0.994441	0.485364	0.49325	0.978614
						1	1.00462	0.477597	0.512183	0.98978
						1	0.979366	0.48495	0.475321	0.960271
						1	1.00213	0.463697	0.48352	0.947217
						1	0.932257	0.508559	0.528048	1.03661
						1	1.00314	0.526356	0.558515	1.08487

## Sheet: Figure 4
Fig. 4b							Fig. 4c						Fig. 4d						Fig. 4e						Fig. 4f						Fig. 4g						Fig. 4h
G1/S to M time length							WT						Pole4 KO						Mcm2-2A						Mcm2-2A+Pole4 KO						Pola1-2A						H3.3-SNAP
WT (hours)	Pole4 KO (hours)	Mcm2-2A (hours)	Mcm2-2A+Pole4 KO (hours)	Pola1-2A (hours)			G1/S	Late G2	Daughter 1	Daughter 2	Daughter 1+2		G1/S	Late G2	Daughter 1	Daughter 2	Daughter 1+2		G1/S	Late G2	Daughter 1	Daughter 2	Daughter 1+2		G1/S	Late G2	Daughter 1	Daughter 2	Daughter 1+2		G1/S	Late G2	Daughter 1	Daughter 2	Daughter 1+2		Late G2 (WT)	Late G2 (Pole4 KO)	Late G2 (Mcm2-2A)	Late G2 (Mcm2-2A+Pole4 KO)	Late G2 (Pola1-2A)
11	10.3	10.3	10.3	11.3			1	0.974625	0.44469	0.457219	0.901909		1	0.921208	0.412655	0.457016	0.86967		1	0.979557	0.484869	0.465044	0.949913		1	0.94947	0.404349	0.480478	0.884828		1	0.929178	0.447777	0.451273	0.89905		0.974625	0.921208	0.979557	0.94947	0.929178
10	12.6	12.3	11.3	11.7			1	0.947057	0.470099	0.44779	0.917889		1	0.965559	0.451472	0.473252	0.924725		1	0.83875	0.448564	0.430563	0.879127		1	0.859106	0.404705	0.436666	0.841371		1	0.932497	0.475411	0.451927	0.927339		1.0721	0.965559	0.83875	0.859106	0.932497
11	10.3	11	12.3	11.7			1	1.08881	0.562466	0.565996	1.12846		1	0.904534	0.459757	0.482561	0.942319		1	0.904847	0.463345	0.486365	0.94971		1	0.988172	0.472423	0.510579	0.983002		1	0.854507	0.445952	0.417485	0.863437		1.08881	0.904534	0.904847	0.988172	0.854507
11	10.3	9.3	9	10.7			1	0.961836	0.506151	0.493596	0.999747		1	0.857494	0.450119	0.424514	0.874633		1	0.956844	0.498562	0.475215	0.973777		1	0.973867	0.474059	0.439244	0.913303		1	1.04644	0.484669	0.555821	1.04049		0.961836	0.857494	0.956844	0.973867	1.04644
12	10.7	12.3	16	12.7			1	1.05769	0.487145	0.523645	1.01079		1	0.881126	0.414875	0.435053	0.849928		1	0.909107	0.469485	0.460193	0.929678		1	0.814411	0.449563	0.455563	0.905126		1	0.951897	0.430532	0.429324	0.859856		1.05769	0.881126	0.909107	0.814411	0.951897
14	11.3	14.3	14.3	9.7			1	0.925055	0.446387	0.465235	0.911622		1	0.950335	0.446131	0.457811	0.903942		1	0.921691	0.462479	0.469515	0.931994		1	0.816915	0.43992	0.452123	0.892043		1	0.940364	0.453763	0.421547	0.87531		0.925055	0.950335	0.921691	0.816915	0.940364
10.3	12	11.7	11.3	10			1	0.939337	0.480188	0.487677	0.967865		1	0.833921	0.464236	0.458609	0.922845		1	0.95321	0.511297	0.466226	0.977523		1	0.834973	0.45703	0.408171	0.865201		1	0.963418	0.515097	0.542613	1.05771		0.939337	0.833921	0.95321	0.834973	0.963418
9	12.7	11	9.7	14.7			1	0.959569	0.47915	0.4495	0.92865		1	0.924066	0.438984	0.475039	0.914022		1	0.960495	0.470995	0.462522	0.933517		1	1.01987	0.500962	0.508984	1.00995		1	0.907456	0.396504	0.419758	0.816262		0.959569	0.924066	0.960495	1.01987	0.907456
12	15	11.3	11.3	11.3			1	0.980121	0.52835	0.516555	1.04491		1	0.884583	0.427624	0.43049	0.858115		1	0.851092	0.432399	0.437391	0.86979		1	0.968665	0.476578	0.488022	0.964599		1	0.859325	0.462131	0.451091	0.913222		0.980121	0.884583	0.851092	0.968665	0.859325
11.3	13.7	9	12.7	13.7			1	0.932421	0.45002	0.430049	0.880069		1	0.924188	0.455122	0.458763	0.913885		1	1.00996	0.461023	0.47375	0.934774		1	1.03693	0.473445	0.46443	0.937875		1	0.956272	0.485477	0.516208	1.00168		0.932421	0.924188	1.00996	1.03693	0.956272
10.3	14	11.7	12.3	11.3			1	1.0721	0.521277	0.525458	1.04673		1	0.86148	0.446853	0.399183	0.846036		1	0.904378	0.458429	0.479241	0.937669		1	0.866059	0.447569	0.419541	0.86711		1	0.853351	0.434136	0.442583	0.876718		0.947057	0.86148	0.904378	0.866059	0.853351
12.3	10.3	11	12.7	12			1	0.891718	0.438127	0.446062	0.884189		1	0.900253	0.511368	0.481761	0.993129		1	0.927398	0.435714	0.443152	0.878866		1	0.920506	0.535763	0.52737	1.06313		1	0.883504	0.495731	0.461453	0.957184		0.891718	0.900253	0.927398	0.920506	0.883504
9	9	13.3	12.7	12			1	0.952624	0.464479	0.464672	0.929152		1	0.923802	0.528198	0.508444	1.03664		1	0.942096	0.477629	0.50756	0.985189		1	0.88664	0.543784	0.472192	1.01598		1	0.96132	0.482587	0.547773	1.03036		0.952624	0.923802	0.942096	0.88664	0.96132
12.7	8.3	9.3	11	12			1	0.951218	0.478983	0.477851	0.956834		1	0.893912	0.491684	0.466322	0.958006		1	0.885856	0.465697	0.437871	0.903569		1	0.896055	0.480505	0.43552	0.916025		1	0.874366	0.436065	0.404949	0.841014		0.951218	0.893912	0.885856	0.896055	0.874366
12	8.7	12.3	11.3	13.3			1	0.967917	0.493592	0.489923	0.983515		1	0.945586	0.498243	0.488996	0.98724		1	0.933405	0.481338	0.464703	0.946041		1	0.895871	0.452089	0.455168	0.907257		1	0.845473	0.462129	0.442763	0.904891		0.899998	0.945586	0.933405	0.895871	0.845473
13	11.3	12.7	12	11.3			1	1.06078	0.497204	0.514147	1.01135		1	0.907173	0.441602	0.434153	0.875755		1	0.971032	0.503931	0.445652	0.949583		1	0.935822	0.507889	0.519894	1.02778		1	0.9007	0.465919	0.468065	0.933984		1.06078	0.907173	0.971032	0.935822	0.9007
10	9.3	9.3	10.7	11.7			1	1.00294	0.48742	0.492199	0.97962		1	0.945226	0.430035	0.455655	0.885689		1	0.935688	0.495759	0.476145	0.971903		1	0.860486	0.482131	0.429644	0.911775		1	0.884984	0.467889	0.431694	0.899583		1.00294	0.945226	0.935688	0.860486	0.884984
10.3	12	9.3	10.3	10.7			1	0.903181	0.455071	0.458169	0.913239		1	0.949841	0.442568	0.452981	0.895549		1	0.958695	0.477186	0.475476	0.952663		1	0.947368	0.500577	0.505585	1.00616		1	0.968728	0.435678	0.534639	0.970317		0.903181	0.949841	0.958695	0.947368	0.968728
9.7	13.7	13.3	12	12			1	1.10466	0.576161	0.597345	1.17351		1	1.0313	0.483147	0.462559	0.945707		1	1.08028	0.526638	0.474138	1.00078		1	0.911839	0.462512	0.461855	0.924367		1	0.854422	0.560246	0.528392	1.08864		1.10466	1.0313	1.08028	0.911839	0.854422
12.7	13.7	13.7	13	12.3			1	0.990815	0.470481	0.48366	0.954141		1	0.866818	0.379945	0.402881	0.782825		1	0.964546	0.463871	0.425647	0.889518		1	0.987099	0.486576	0.453834	0.94041		1	0.91107	0.465907	0.460561	0.926467		0.990815	0.866818	0.964546	0.987099	0.91107
11	12	13.7	12.7	10			1	0.899998	0.462579	0.456371	0.918949		1	0.897158	0.456419	0.447432	0.903851		1	1.0038	0.487567	0.471289	0.958856		1	0.960994	0.472277	0.452952	0.92523		1	1.04036	0.487863	0.517029	1.00489		0.967917	0.897158	1.0038	0.960994	1.04036
12.3	10.3	9	12.7	10.3			1	1.11599	0.560114	0.538551	1.09867		1	0.861225	0.448524	0.4319	0.880424		1	0.864417	0.456845	0.415554	0.872399		1	0.92051	0.55449	0.528312	1.0828		1	0.886119	0.481151	0.477076	0.958227		1.11599	0.861225	0.864417	0.92051	0.886119
10.3	10.3	11.3	12	11			1	1.04244	0.511813	0.530788	1.0426		1	0.874083	0.460683	0.472039	0.932722		1	0.8757	0.390704	0.394081	0.784785		1	0.932864	0.46451	0.465644	0.930154		1	0.891166	0.563725	0.474666	1.03839		1.04244	0.874083	0.8757	0.932864	0.891166
10.7	12	9.3	12.3	11			1	0.969509	0.492658	0.484335	0.976993		1	0.78421	0.445014	0.453452	0.898466		1	0.940544	0.519746	0.560075	1.07982		1	0.941718	0.500571	0.515346	1.01592		1	0.859026	0.457907	0.412965	0.870873		0.969509	0.78421	0.940544	0.941718	0.859026
11	8.7	13	12	10.3			1	1.08909	0.572582	0.510183	1.08277		1	0.948994	0.486351	0.498054	0.984405		1	0.863771	0.440136	0.445446	0.885582		1	0.99036	0.523047	0.502819	1.02587		1	0.987018	0.523379	0.527193	1.05057		1.08909	0.948994	0.863771	0.99036	0.987018
12	11.3	11.3	12.3	13.7			1	0.909147	0.463775	0.467523	0.931298		1	0.888737	0.526778	0.511915	1.03869		1	0.854928	0.429146	0.481394	0.91054		1	0.97575	0.538966	0.504327	1.04329		1	1.00778	0.45777	0.479358	0.937128		0.909147	0.888737	0.854928	0.97575	1.00778
9.7	11	11.3	11.3	11.7			1	0.945304	0.487167	0.486392	0.973558		1	0.886304	0.460926	0.447253	0.908179		1	0.812252	0.476649	0.452793	0.929441		1	0.798415	0.446109	0.432998	0.879107		1	0.821543	0.468842	0.426378	0.89522		0.945304	0.886304	0.812252	0.798415	0.821543
10.3	12.7	12.3	12.3	11.7			1	1.08515	0.541046	0.508794	1.04984		1	0.895101	0.460213	0.474135	0.934348		1	0.882501	0.421153	0.473685	0.894838		1	1.02551	0.504671	0.506834	1.0115		1	0.82793	0.442071	0.440103	0.882174		1.08515	0.895101	0.882501	1.02551	0.82793
10	9	13	12	12			1	0.956065	0.473261	0.493931	0.967192		1	0.852199	0.472748	0.449076	0.921823		1	0.883144	0.491426	0.488628	0.980054		1	0.956246	0.504784	0.51149	1.01627		1	0.958428	0.469954	0.461872	0.931825		0.956065	0.852199	0.883144	0.956246	0.958428
10	13.7	10.7	12.3	12			1	1.03913	0.501904	0.501693	1.0036		1	0.870912	0.427421	0.418837	0.846258		1	0.879808	0.465314	0.462104	0.927419		1	0.972341	0.503208	0.47269	0.975899		1	0.931402	0.386459	0.430889	0.817348		1.03913	0.870912	0.879808	0.972341	0.931402
12	12.3	10.7	12.3	9.7			1	0.997781	0.479666	0.485769	0.965435		1	1.00627	0.528133	0.56577	1.0939		1	0.785369	0.42938	0.400174	0.829554		1	0.850365	0.424033	0.462699	0.886732		1	0.956052	0.497873	0.402463	0.900336		0.997781	1.00627	0.785369	0.850365	0.956052
10.3	9.7	13	11.7	10			1	0.996294	0.493002	0.483945	0.976947		1	0.975654	0.463145	0.454523	0.917668		1	0.913649	0.447043	0.455748	0.90279		1	1.00682	0.467037	0.515913	0.98295		1	1.05391	0.540058	0.586875	1.12693		0.996294	0.975654	0.913649	1.00682	1.05391
12	12.3	9	10.3	12			1	0.916328	0.435725	0.443431	0.879156		1	0.97006	0.470974	0.465502	0.936476		1	0.998307	0.535123	0.478628	1.01375		1	0.998251	0.484373	0.487956	0.972329		1	0.892144	0.379817	0.413327	0.793144		0.916328	0.97006	0.998307	0.998251	0.892144
11	13.3	10	10	9			1	0.920895	0.545328	0.516793	1.06212		1	0.945264	0.484357	0.536886	1.02124		1	0.99022	0.438781	0.46521	0.903991		1	0.827981	0.403708	0.399039	0.802747		1	0.863085	0.448333	0.417677	0.86601		0.920895	0.945264	0.99022	0.827981	0.863085
11.3	13.3	15	10	12.3			1	0.989091	0.508804	0.445527	0.954331		1	0.888547	0.440703	0.442578	0.88328		1	0.889435	0.443543	0.450996	0.894539		1	0.948965	0.448274	0.426074	0.874348		1	0.863964	0.441385	0.42855	0.869935		0.989091	0.888547	0.889435	0.948965	0.863964
13	11	11.7	9.3	13.7			1	0.972509	0.479124	0.447999	0.927123		1	0.989519	0.461352	0.44793	0.909282		1	1.02681	0.524419	0.539065	1.06348		1	0.998952	0.505959	0.497036	1.003		1	0.873019	0.42748	0.421856	0.849336		0.972509	0.989519	1.02681	0.998952	0.873019
11	10	12.3	11	11			1	1.01055	0.540558	0.468138	1.0087		1	0.957883	0.457193	0.479608	0.9368		1	0.920441	0.471428	0.501441	0.972869		1	0.950445	0.470314	0.491662	0.961976		1	1.09938	0.533842	0.533071	1.06691		1.01055	0.957883	0.920441	0.950445	1.09938
12	8.3	12.3	11.7	12.3			1	0.991014	0.474975	0.481674	0.956649		1	0.862634	0.428699	0.433312	0.86201		1	0.904771	0.456511	0.44127	0.897781		1	0.919053	0.45588	0.477608	0.933488		1	0.959433	0.45567	0.455027	0.910697		0.991014	0.862634	0.904771	0.919053	0.959433
10.3	9.3	11	12	8			1	1.08091	0.49028	0.519507	1.00979		1	1.02601	0.545042	0.522442	1.06748		1	0.981169	0.493432	0.474673	0.968104		1	0.89273	0.486337	0.393715	0.880052		1	0.830662	0.459801	0.427012	0.886813		1.08091	1.02601	0.981169	0.89273	0.830662
11	10	11.7	10.3	11			1	0.956782	0.470247	0.443825	0.914072		1	0.903274	0.445913	0.456435	0.902348		1	0.973317	0.496736	0.497117	0.993853		1	0.924329	0.494995	0.505579	1.00057		1	0.970462	0.409097	0.447386	0.856483		0.956782	0.903274	0.973317	0.924329	0.970462
9	12.7	13	11.3	10			1	0.956218	0.461825	0.465422	0.927247		1	0.967931	0.451169	0.445852	0.897022		1	0.978598	0.425277	0.421747	0.847024		1	0.908233	0.496316	0.470523	0.966838		1	0.930257	0.451737	0.486225	0.937962		0.956218	0.967931	0.978598	0.908233	0.930257
11	14	10.7	10	11.3			1	0.98382	0.537185	0.515285	1.05247		1	0.953473	0.492741	0.465037	0.957779		1	0.916042	0.404091	0.434373	0.838464		1	0.957772	0.503045	0.474496	0.977541		1	0.980219	0.45448	0.478597	0.933078		0.98382	0.953473	0.916042	0.957772	0.980219
12.3	11.3	11	10	11.3			1	0.893787	0.440026	0.410514	0.850541		1	0.966968	0.460608	0.457819	0.918427		1	0.955737	0.500889	0.486639	0.987528		1	0.944817	0.497435	0.495643	0.993078		1	0.910963	0.420472	0.449727	0.870199		0.893787	0.966968	0.955737	0.944817	0.910963
11.7	10.3	11.3	11.7	13			1	1.06818	0.461288	0.49233	0.953618		1	0.957037	0.463731	0.486529	0.95026		1	0.932344	0.431321	0.420728	0.852049		1	1.01102	0.530194	0.51255	1.04274		1	0.93679	0.455719	0.479224	0.934943		1.06818	0.957037	0.932344	1.01102	0.93679
10	10.7	13	10.3	12.3			1	0.956052	0.464707	0.510073	0.974779		1	1.01351	0.468211	0.479194	0.947405		1	1.02244	0.477891	0.481383	0.959274		1	0.951437	0.426415	0.425188	0.851604		1	1.03513	0.475726	0.503734	0.97946		0.956052	1.01351	1.02244	0.951437	1.03513
11	10.7	11	12.3	12			1	1.05289	0.508688	0.518777	1.02747		1	0.95978	0.508899	0.496193	1.00509		1	0.959731	0.444446	0.497413	0.941859		1	0.920956	0.439115	0.527212	0.966327		1	0.944675	0.528184	0.572619	1.1008		1.05289	0.95978	0.959731	0.920956	0.944675
11	10.7	9.3	9.7	12.7			1	1.00418	0.485484	0.498288	0.983772		1	0.895943	0.493129	0.488531	0.981659		1	0.987319	0.531522	0.502339	1.03386		1	1.04903	0.473962	0.529846	1.00381		1	0.837914	0.483591	0.471359	0.954949		1.00418	0.895943	0.987319	1.04903	0.837914
11.3	10.7	10	10.7	10.7			1	0.988961	0.483325	0.466614	0.949939		1	0.975641	0.497316	0.489001	0.986317		1	1.00099	0.472072	0.489577	0.961649		1	0.912246	0.426903	0.459403	0.886306		1	1.0451	0.521071	0.543914	1.06498		0.988961	0.975641	1.00099	0.912246	1.0451
8.3	12	11.3	11.7	12.3			1	0.954155	0.533894	0.45394	0.987834		1	0.924409	0.515649	0.481021	0.99667		1	0.84627	0.441143	0.46321	0.904354		1	0.810664	0.440803	0.411373	0.852175		1	0.930121	0.518257	0.500914	1.01917		0.954155	0.924409	0.84627	0.810664	0.930121
11.7	8.3	11.3	10	9.7			1	1.09226	0.507848	0.492082	0.99993		1	0.939075	0.500665	0.497003	0.997667		1	1.02898	0.487831	0.515975	1.00381		1	1.02311	0.557184	0.510367	1.06755		1	0.958528	0.452692	0.459665	0.912357		1.09226	0.939075	1.02898	1.02311	0.958528
11	10.7	9.7	12	12			1	1.02453	0.498725	0.490878	0.989603		1	0.987493	0.500001	0.450153	0.950154		1	0.897397	0.447603	0.470307	0.91791		1	1.00142	0.456193	0.50276	0.958953		1	1.00982	0.509565	0.497683	1.00725		1.02453	0.987493	0.897397	1.00142	1.00982
11.3	10.7	10.7	10.3	12.7			1	0.947832	0.48877	0.494469	0.983239		1	0.905914	0.426945	0.438978	0.865923		1	0.921751	0.446188	0.430471	0.876658		1	0.95899	0.47985	0.439894	0.919744		1	0.874715	0.461836	0.428398	0.890234		0.947832	0.905914	0.921751	0.95899	0.874715
11.3	11.3	13.3	13	12			1	0.992064	0.505427	0.475242	0.980669		1	1.03475	0.536038	0.491694	1.02773		1	0.849922	0.429362	0.443354	0.872716		1	1.01694	0.487623	0.473183	0.960806		1	0.878378	0.431867	0.439245	0.871112		0.992064	1.03475	0.849922	1.01694	0.878378
10.3	10.7	11.7	12	12.3			1	0.973016	0.542115	0.533486	1.0756		1	0.994574	0.438004	0.462688	0.900692		1	0.966102	0.42301	0.455165	0.878175		1	0.930192	0.543324	0.498147	1.04147		1	0.965599	0.490807	0.485832	0.976639		0.973016	0.994574	0.966102	0.930192	0.965599
10.3	12.3	12	12.7	11.7			1	0.982767	0.481345	0.517644	0.998989		1	0.987265	0.484887	0.462453	0.94734		1	0.96804	0.481423	0.465811	0.947234		1	0.912241	0.509685	0.516924	1.02661		1	0.950995	0.457785	0.480127	0.937913		0.982767	0.987265	0.96804	0.912241	0.950995
10	14.3	12	13.7	9			1	1.06053	0.523164	0.503427	1.02659		1	0.956956	0.507802	0.518433	1.02624		1	0.990449	0.512011	0.508667	1.02068		1	0.838678	0.450818	0.437697	0.888514		1	0.947213	0.467589	0.484065	0.951653		1.06053	0.956956	0.990449	0.838678	0.947213
11	13	12	11	9			1	1.02899	0.495982	0.500351	0.996333		1	0.99624	0.457936	0.488155	0.946091		1	0.880142	0.43769	0.419724	0.857415		1	0.725647	0.398967	0.412356	0.811323		1	0.932322	0.565845	0.501594	1.06744		1.02899	0.99624	0.880142	0.725647	0.932322
8	10	12.7	12.7	11			1	0.902124	0.45145	0.465904	0.917354		1	1.01629	0.451908	0.458571	0.910479		1	0.951196	0.508823	0.458903	0.967727		1	0.977525	0.420931	0.475034	0.895964		1	0.872765	0.439618	0.43138	0.870998		0.902124	1.01629	0.951196	0.977525	0.872765
10.3	11.7	12	10.7	10.3			1	0.949033	0.480987	0.46955	0.950538		1	0.825602	0.465926	0.473814	0.93974		1	0.945451	0.42996	0.419632	0.849592		1	0.889624	0.419419	0.410333	0.829753		1	0.919484	0.406979	0.459098	0.866078		0.949033	0.825602	0.945451	0.889624	0.919484
10.7	9.3	13.3	12	13			1	1.01273	0.540784	0.547309	1.08809		1	0.880349	0.449401	0.485822	0.935222		1	0.987874	0.457393	0.45553	0.912923		1	0.995928	0.533157	0.495438	1.02859		1	0.937842	0.48853	0.472443	0.960973		1.01273	0.880349	0.987874	0.995928	0.937842
10.7	9.3	12.3	9	12			1	0.970524	0.479629	0.490733	0.970363		1	0.944353	0.524895	0.475687	1.00058		1	0.853957	0.39984	0.447607	0.847447		1	0.964749	0.484137	0.485018	0.969155		1	0.83888	0.42782	0.436938	0.864758		0.970524	0.944353	0.853957	0.964749	0.83888
10	10.7	9	9.7	12.7									1	0.971802	0.485758	0.48754	0.973297		1	0.898761	0.457281	0.484086	0.941367		1	0.919725	0.447294	0.409331	0.856625		1	0.996938	0.521048	0.532068	1.05312
11	11	12	13.3	14.3									1	0.878255	0.476938	0.484712	0.96165		1	0.997704	0.500782	0.484496	0.985277		1	0.846599	0.434868	0.454728	0.889596		1	0.999117	0.474375	0.498534	0.972909
11.3	10	13.7	14	14.7									1	0.912638	0.480251	0.476913	0.957164		1	0.99182	0.469572	0.509895	0.979467		1	0.857428	0.445977	0.445784	0.891761		1	0.929407	0.411382	0.435853	0.847234
13.3	9	14	13	14									1	0.93557	0.499646	0.492064	0.99171		1	0.985031	0.446508	0.471917	0.918425		1	0.863507	0.470964	0.440188	0.911152		1	1.05174	0.563671	0.503769	1.06744
14.7	10	12	14.7	11.3									1	0.924922	0.483727	0.514949	0.998676		1	0.894468	0.457634	0.465228	0.922862		1	0.979338	0.468886	0.428747	0.897633		1	0.949048	0.476928	0.454348	0.931276
11.3	10	11.7	13	11																					1	1.01608	0.451786	0.453648	0.905434		1	0.935193	0.463924	0.417406	0.88133
10.7	11.3	11.3	10.7	9.3																					1	0.983268	0.488721	0.552152	1.04087		1	0.966937	0.492255	0.512515	1.00477
13	10	11.3	11																						1	0.903402	0.468295	0.449395	0.917689		1	1.0437	0.503359	0.553921	1.05728
12	12.3	10	9.3																						1	0.880958	0.473864	0.411634	0.885498		1	0.969929	0.512367	0.442513	0.95488
11	12.3	10	9.3																						1	0.858925	0.466399	0.409874	0.876273		1	0.967156	0.448992	0.507689	0.956681
12.3		10.3	9.3																						1	0.875485	0.411679	0.42947	0.84115		1	0.930525	0.462161	0.461609	0.92377
10.3		11	11.3																												1	0.982112	0.456432	0.442951	0.899383
15.3		8	11.7																												1	0.999394	0.521049	0.477701	0.99875
		11.7	11.3
		8.7	12
		10.3	13.7

## Sheet: Figure 5
Fig 5a								Fig 5b

## Sheet: Figure 6
Fig 6c
chr name	Start	End	ID	T0_rep1	T0_rep2	T5_rep1	T5_rep2	T11_rep1	T11_rep2
chr1	4720000	4979999	Island0001	449.733	453.124	460.167	436.026	415.507	407.651
chr1	5090000	5169999	Island0002	83.0161	87.4195	97.0772	82.4823	95.8025	77.3392
chr1	7090000	7169999	Island0003	138.734	124.517	133.927	135.135	123.441	135.792
chr1	8910000	8959999	Island0004	63.9449	57.8314	67.1364	66.5508	57.1399	64.6561
chr1	9510000	9579999	Island0005	72.2963	78.0051	70.3608	65.6468	75.6172	80.3721
chr1	9660000	10229999	Island0006	815.079	799.328	811.164	775.446	743.285	777.114
chr1	10850000	10879999	Island0007	33.6552	28.5795	35.4683	31.863	29.0358	33.2242
chr1	10990000	11019999	Island0008	30.539	36.8731	33.6258	36.2696	28.1042	31.5698
chr1	11210000	11309999	Island0009	97.6	95.9373	97.7681	91.9734	86.4863	109.323
chr1	11340000	11529999	Island0010	216.764	209.471	222.598	207.336	202.008	196.45
chr1	12610000	12649999	Island0011	43.7517	44.9426	31.7833	43.5009	37.1099	36.6706
chr1	12690000	12889999	Island0012	345.277	334.66	344.204	343.94	314.735	331.69
chr1	12930000	13399999	Island0013	787.781	766.041	761.071	769.797	713.007	743.615
chr1	13520000	13669999	Island0014	176.004	173.83	165.711	188.24	153.874	173.565
chr1	14290000	14319999	Island0015	39.6383	33.9591	41.5716	39.0943	38.6626	33.362
chr1	15770000	15859999	Island0016	170.27	148.725	153.965	163.948	141.452	150.405
chr1	16080000	16139999	Island0017	86.5063	89.7731	78.7673	88.3577	78.1016	68.1026
chr1	16560000	16689999	Island0018	171.891	165.873	177.572	166.32	173.904	153.162
chr1	20760000	20819999	Island0019	87.2542	86.0746	77.9612	85.307	77.9463	75.9606
chr1	20860000	20989999	Island0020	132.876	131.914	138.649	133.666	123.13	134.965
chr1	21230000	21269999	Island0021	52.4772	50.7706	54.5843	50.9582	53.2581	53.7652
chr1	23900000	24049999	Island0022	160.049	160.269	170.202	161.688	170.954	156.746
chr1	30770000	30959999	Island0023	294.296	300.589	302.402	291.739	275.141	285.094
chr1	33580000	34309999	Island0024	1328.01	1350.07	1281.23	1327.29	1128.98	1284.3
chr1	34390000	34579999	Island0025	228.357	207.005	213.155	216.375	214.275	230.501
chr1	34800000	34869999	Island0026	103.459	94.1441	94.0831	94.3462	87.5732	98.5696
chr1	35810000	37369999	Island0027	2670.23	2711.57	2599.32	2698.3	2394.6	2664.41
chr1	37400000	37719999	Island0028	367.091	367.61	344.204	380.548	346.411	364.639
chr1	37840000	38209999	Island0029	552.194	571.925	541.122	556.021	519.694	536.963
chr1	38580000	38629999	Island0030	61.0779	56.9347	45.2566	50.8452	49.6869	57.4874
chr1	38760000	38939999	Island0031	192.707	197.142	189.433	202.364	181.512	203.067
chr1	39180000	39219999	Island0032	44.6243	43.7097	38.0017	44.8568	48.1342	45.6315
chr1	39290000	39669999	Island0033	587.595	598.039	586.839	602.911	540.19	571.979
chr1	39730000	39779999	Island0034	46.7433	55.1415	51.8206	52.5401	45.8051	59.8311
chr1	39810000	40059999	Island0035	368.961	384.31	367.005	369.475	337.25	363.26
chr1	42850000	42919999	Island0036	93.6113	97.6184	97.9984	97.7358	100.15	89.7466
chr1	43090000	43169999	Island0037	82.2682	81.9278	80.2643	85.081	88.1942	78.8557
chr1	43790000	43829999	Island0038	42.3806	47.2962	42.608	46.4386	40.0601	47.8373
chr1	43930000	44019999	Island0039	151.199	138.975	142.449	139.655	129.186	134.689
chr1	44060000	44179999	Island0040	144.219	130.793	136	131.407	123.13	130.139
chr1	45800000	45829999	Island0041	57.0892	50.2102	52.5115	55.3648	45.184	46.8723
chr1	46820000	46929999	Island0042	145.714	141.552	138.764	131.972	129.962	133.586
chr1	51450000	51489999	Island0043	68.9308	63.8835	67.0213	57.6246	62.885	61.7611
chr1	51570000	51649999	Island0044	105.453	94.5924	108.247	93.5552	92.076	104.498
chr1	51720000	51949999	Island0045	284.823	266.405	275.57	271.062	261.477	262.071
chr1	51990000	52229999	Island0046	312.121	309.555	313.111	309.93	306.04	287.713
chr1	52790000	52969999	Island0047	224.866	208.35	224.786	208.126	199.524	214.647
chr1	53290000	53319999	Island0048	38.6411	43.3735	39.1533	32.5409	42.5444	35.0163
chr1	53750000	53939999	Island0049	267.621	242.309	266.588	240.328	245.329	248.837
chr1	54380000	54619999	Island0050	295.044	279.294	291.347	287.897	284.923	281.785
chr1	54900000	55309999	Island0051	769.582	771.085	784.909	758.046	700.119	736.584
chr1	57330000	57419999	Island0052	117.544	117.904	110.205	109.826	111.019	106.979
chr1	57950000	58039999	Island0053	113.929	109.611	116.539	108.018	109.466	108.909
chr1	58340000	58619999	Island0054	528.262	512.749	504.847	498.396	446.095	469.136
chr1	58950000	58999999	Island0055	63.9449	72.2892	71.6275	67.5677	68.7853	62.5882
chr1	59090000	60599999	Island0056	2596.31	2561.39	2578.02	2545.54	2308.89	2500.77
chr1	60750000	60779999	Island0057	38.6411	38.218	42.9535	37.3995	37.1099	39.1521
chr1	60810000	60869999	Island0058	117.793	106.248	122.181	106.436	115.056	107.806
chr1	62660000	62799999	Island0059	212.152	195.461	207.628	202.59	193.779	190.936
chr1	63040000	63619999	Island0060	1178.43	1169.63	1166.88	1181.98	1018.74	1101.64
chr1	64520000	64839999	Island0061	413.46	426.899	427.577	423.032	403.395	429.433
chr1	64880000	65119999	Island0062	283.701	291.959	285.474	297.162	278.557	296.812
chr1	65150000	65269999	Island0063	164.412	157.579	172.966	160.784	158.843	157.573
chr1	66670000	66839999	Island0064	235.088	219.669	230.889	218.973	219.399	217.542
chr1	71020000	71119999	Island0065	115.425	120.258	120.224	114.345	104.498	109.185
chr1	71520000	71749999	Island0066	387.035	394.845	359.289	361.227	347.498	353.61
chr1	72140000	72429999	Island0067	563.662	563.632	567.378	559.637	486.776	532.138
chr1	72490000	72879999	Island0068	545.089	537.742	530.297	546.643	504.011	535.447
chr1	73900000	75059999	Island0069	1896.28	1904.4	1855.06	1903.19	1673.52	1862.35
chr1	75120000	75619999	Island0070	863.193	839.339	853.082	875.216	771.389	878.165
chr1	77360000	77529999	Island0071	315.735	325.245	298.947	298.744	269.396	290.194
chr1	78410000	78489999	Island0072	130.757	137.742	126.442	130.39	118.627	127.658
chr1	78650000	78709999	Island0073	67.9336	55.5898	64.603	65.8728	64.1271	69.0676
chr1	80230000	80339999	Island0074	190.962	173.27	172.275	176.602	164.433	161.571
chr1	82720000	82909999	Island0075	271.236	256.318	267.97	283.829	234.305	248.423
chr1	84690000	84939999	Island0076	659.268	688.709	642.46	653.757	534.134	587.42
chr1	85740000	85859999	Island0077	148.831	153.432	150.049	156.49	150.458	156.057
chr1	85890000	85959999	Island0078	69.3048	76.0998	71.6275	66.5508	66.301	71.2734
chr1	85990000	86759999	Island0079	1490.8	1538.58	1420	1481.97	1306.77	1451.66
chr1	87150000	87549999	Island0080	686.067	667.638	666.643	702.003	634.44	681.44
chr1	87600000	88009999	Island0081	559.798	547.829	523.388	554.326	490.969	530.484
chr1	88210000	88299999	Island0082	129.385	128.664	133.812	132.763	146.421	143.65
chr1	88430000	88479999	Island0083	72.047	62.9869	65.8697	65.9858	58.0716	69.4812
chr1	88570000	88709999	Island0084	139.981	125.077	126.097	121.577	107.914	135.378
chr1	88790000	88819999	Island0085	32.658	27.0104	32.7045	33.1059	28.8805	38.6007
chr1	89050000	89129999	Island0086	86.8802	70.8322	86.4828	85.307	79.8096	85.7487
chr1	89430000	89529999	Island0087	128.887	128.327	124.485	129.938	124.994	139.79
chr1	89560000	90029999	Island0088	647.426	680.639	677.583	692.738	647.327	674.547
chr1	91250000	91309999	Island0089	73.1689	68.8148	67.597	76.0419	72.3565	65.4833
chr1	91340000	91419999	Island0090	97.2261	100.869	100.186	94.0072	95.6473	93.4688
chr1	91490000	91559999	Island0091	80.6478	100.532	90.0526	99.0917	82.4492	93.3309
chr1	91910000	91969999	Island0092	54.3469	61.8661	55.1601	70.2794	62.1086	59.0039
chr1	92040000	92189999	Island0093	181.364	183.581	184.942	176.941	163.346	172.6
chr1	92420000	92479999	Island0094	84.8859	80.807	76.0035	82.9342	71.8907	82.5779
chr1	92900000	92979999	Island0095	92.6141	98.1788	98.9197	96.493	86.1757	101.603
chr1	93080000	93829999	Island0096	1306.94	1291.12	1251.52	1266.5	1126.96	1220.61
chr1	96840000	96879999	Island0097	52.1032	55.3657	50.5538	43.9529	44.7182	42.8743
chr1	97700000	97809999	Island0098	136.74	139.087	147.516	151.519	135.242	129.864
chr1	105630000	105819999	Island0099	233.467	240.964	249.545	231.063	215.827	223.608
chr1	105980000	106079999	Island0100	104.082	106.472	110.551	107.905	115.211	105.187
chr1	106150000	106229999	Island0101	96.8521	87.0833	97.1923	96.267	92.5418	93.0552
chr1	106710000	106819999	Island0102	116.173	124.517	115.848	116.944	120.646	112.631
chr1	110770000	110799999	Island0103	34.777	28.5795	37.1956	34.1228	32.607	32.6727
chr1	113930000	113969999	Island0104	45.6215	53.9087	48.481	42.71	41.9233	54.3167
chr1	118290000	118779999	Island0105	791.894	807.397	766.829	755.221	711.454	788.281
chr1	118820000	119209999	Island0106	605.419	646.568	580.966	635.452	546.245	634.568
chr1	119240000	119939999	Island0107	1089.31	1083.22	1071.99	1050.01	984.732	1061.11
chr1	119970000	120399999	Island0108	526.143	535.949	529.491	548.225	479.789	561.64
chr1	120580000	120649999	Island0109	85.5091	80.9191	64.4878	73.8951	64.2824	89.7466
chr1	121080000	121129999	Island0110	51.2307	56.0381	50.4387	50.7322	48.4447	54.7303
chr1	125380000	125439999	Island0111	85.0105	87.9799	90.0526	80.5614	92.3866	80.6479
chr1	125490000	125589999	Island0112	144.967	144.354	144.752	142.48	131.204	141.444
chr1	127200000	127269999	Island0113	83.5147	81.0311	76.5793	78.5276	79.0332	83.5429
chr1	127480000	127539999	Island0114	49.4856	58.0555	51.2448	48.3595	43.0102	49.3537
chr1	127750000	128479999	Island0115	1231.53	1220.4	1214.33	1200.96	1090.78	1126.73
chr1	130710000	130739999	Island0116	41.3834	41.132	45.1415	44.2918	38.8179	40.8064
chr1	131050000	131609999	Island0117	865.188	830.597	847.9	842.675	826.666	859.83
chr1	131650000	133959999	Island0118	4074.52	4129.23	4048.22	4117.22	3658.51	4104.63
chr1	133990000	135869999	Island0119	3425.1	3441.41	3274.6	3453.63	3023.76	3408.03
chr1	136110000	137039999	Island0120	1817.38	1857.78	1768.69	1839.92	1589.83	1798.24
chr1	137110000	137229999	Island0121	141.975	139.199	144.291	134.683	146.111	137.032
chr1	138540000	138619999	Island0122	95.1071	88.3161	86.0221	85.307	92.8524	95.8124
chr1	138830000	138859999	Island0123	41.6327	42.7011	44.3354	40.5632	39.5942	38.4628
chr1	138900000	139099999	Island0124	259.644	238.835	258.412	244.622	237.1	238.911
chr1	139420000	139529999	Island0125	213.897	220.902	225.132	212.081	186.792	190.66
chr1	140360000	140459999	Island0126	131.629	108.602	130.818	106.097	115.677	120.903
chr1	143600000	143859999	Island0127	526.517	500.645	497.247	466.42	450.598	458.659
chr1	150370000	150509999	Island0128	228.232	215.299	238.144	223.38	210.238	214.51
chr1	150990000	151119999	Island0129	145.341	141.664	138.188	149.824	147.974	154.403
chr1	151220000	151979999	Island0130	1132.43	1154.95	1141.09	1088.65	1078.98	1127.83
chr1	152030000	152119999	Island0131	111.935	108.042	106.175	107.114	101.858	101.74
chr1	152490000	153769999	Island0132	2401.24	2475.65	2335.15	2435.83	2077.07	2340.86
chr1	153860000	153969999	Island0133	122.156	123.284	115.502	119.091	108.224	126.693
chr1	154030000	154119999	Island0134	127.391	122.611	123.103	122.142	105.74	127.382
chr1	155020000	155159999	Island0135	159.8	168.787	150.625	156.264	152.477	159.09
chr1	155190000	155689999	Island0136	566.404	574.503	562.195	555.004	544.537	568.809
chr1	155810000	156119999	Island0137	393.267	422.303	397.406	396.593	361.627	399.103
chr1	156170000	156319999	Island0138	189.092	187.279	183.56	185.529	180.426	190.108
chr1	156380000	157109999	Island0139	1084.69	1085.23	1064.16	1033.63	992.806	1066.07
chr1	157190000	157469999	Island0140	368.836	352.032	383.702	348.233	357.59	359.676
chr1	159230000	159349999	Island0141	161.919	158.588	174.808	143.271	162.569	145.855
chr1	160190000	160399999	Island0142	269.865	264.724	275.685	257.503	255.111	258.625
chr1	160600000	161309999	Island0143	1083.95	1079.52	1071.19	1032.05	969.826	1043.32
chr1	161810000	161979999	Island0144	214.77	209.919	209.01	203.833	208.996	194.52
chr1	162530000	162619999	Island0145	109.816	121.379	105.829	122.706	115.833	111.391
chr1	162660000	162739999	Island0146	158.678	164.08	162.026	157.281	143.471	141.995
chr1	163820000	164079999	Island0147	400.372	387.896	387.848	377.385	379.173	384.352
chr1	164110000	164579999	Island0148	635.709	640.068	657.085	637.599	621.086	611.683
chr1	165170000	165249999	Island0149	106.949	106.36	96.1559	105.758	106.361	102.43
chr1	165280000	165469999	Island0150	211.404	204.651	195.882	197.731	201.698	206.1
chr1	165560000	166319999	Island0151	1232.9	1232.28	1212.49	1232.04	1088.14	1202.82
chr1	167180000	167449999	Island0152	490.119	495.825	482.046	511.051	443.3	476.581
chr1	167490000	167699999	Island0153	222.124	234.464	212.234	244.057	217.691	228.433
chr1	168350000	168439999	Island0154	110.937	103.783	100.993	109.713	94.7156	107.806
chr1	169950000	169979999	Island0155	25.8023	31.1572	32.5894	38.6424	32.7623	29.9155
chr1	170100000	170219999	Island0156	133.25	134.94	122.412	134.344	130.428	131.104
chr1	170690000	171579999	Island0157	1659.57	1682.83	1612.43	1692.36	1451.32	1613.78
chr1	171940000	172659999	Island0158	1126.58	1101.71	1108.84	1114.98	998.086	1125.49
chr1	175860000	175919999	Island0159	77.6562	79.9104	68.288	74.46	63.6613	66.9998
chr1	176710000	176879999	Island0160	194.328	199.16	201.755	197.054	201.542	200.034
chr1	177030000	177069999	Island0161	46.494	50.2102	50.0932	40.4502	40.0601	42.5986
chr1	177680000	177799999	Island0162	164.163	175.175	171.123	168.467	158.377	156.608
chr1	178230000	178529999	Island0163	412.837	434.296	418.94	409.813	401.843	408.616
chr1	179060000	179689999	Island0164	892.735	910.732	867.131	875.442	805.394	885.886
chr1	179720000	181289999	Island0165	2496.09	2490.11	2431.42	2503.62	2174.89	2503.81
chr1	181330000	181359999	Island0166	34.6524	39.3388	37.5411	37.0605	35.0914	36.3949
chr1	181590000	181679999	Island0167	94.8578	92.4629	98.1136	89.6006	90.2128	101.051
chr1	181720000	181769999	Island0168	63.8202	66.125	62.2998	56.4947	54.345	64.9319
chr1	181810000	182569999	Island0169	1494.54	1553.38	1436.7	1486.94	1267.48	1405.89
chr1	182640000	182679999	Island0170	45.9954	53.7966	42.1474	45.3088	39.9048	48.8023
chr1	182730000	182849999	Island0171	123.776	122.836	118.842	123.723	105.74	124.349
chr1	182950000	182989999	Island0172	51.7293	45.7271	49.5174	55.0258	42.5444	54.3167
chr1	183140000	183439999	Island0173	436.146	417.596	411.801	421.789	384.297	415.095
chr1	184710000	184739999	Island0174	30.6636	35.7523	36.6199	39.2073	32.1412	35.0163
chr1	184770000	184929999	Island0175	191.336	194.116	193.233	209.143	176.078	203.343
chr1	184960000	185009999	Island0176	54.2222	54.8053	61.724	54.6869	53.1029	62.3125
chr1	185070000	185109999	Island0177	41.6327	49.2015	40.5352	38.8684	42.3891	41.4957
chr1	185180000	185549999	Island0178	605.918	613.169	559.777	617.035	542.519	615.819
chr1	186230000	186269999	Island0179	38.6411	43.7097	47.3294	51.7491	43.6313	42.4607
chr1	186700000	186769999	Island0180	91.6169	91.4542	92.0103	84.6291	77.4805	87.9544
chr1	186910000	186979999	Island0181	66.4378	80.0225	69.5547	72.8782	70.8038	82.44
chr1	187120000	187329999	Island0182	222.374	235.36	234.805	231.289	221.728	224.849
chr1	188940000	189059999	Island0183	168.401	149.51	154.54	179.992	158.998	174.117
chr1	189630000	189939999	Island0184	494.482	486.971	492.871	513.424	461.467	500.706
chr1	190770000	191139999	Island0185	503.955	505.24	481.931	508.113	476.994	493.262
chr1	191170000	191229999	Island0186	69.0555	80.3587	71.973	73.3301	67.8537	74.0306
chr1	191260000	191999999	Island0187	1023.37	1029.87	978.602	1073.06	914.084	1028.02
chr1	192060000	192139999	Island0188	87.0049	98.403	104.332	97.7358	95.6473	102.568
chr1	192740000	192859999	Island0189	128.638	139.871	122.642	135.361	120.957	132.897
chr1	193100000	193209999	Island0190	124.898	119.81	116.193	116.379	131.36	116.767
chr1	193480000	193599999	Island0191	146.088	141.328	139.8	146.886	136.173	149.715
chr10	3810000	4549999	Island0192	1350.07	1346.93	1251.87	1342.77	1154.75	1311.32
chr10	5780000	5829999	Island0193	86.6309	87.0833	90.6284	85.533	87.4179	72.1006
chr10	7580000	7969999	Island0194	622.746	629.869	622.653	624.605	559.288	604.514
chr10	8720000	8919999	Island0195	266.873	259.681	237.108	264.847	253.869	258.762
chr10	11140000	11349999	Island0196	314.115	292.519	322.669	310.834	265.825	294.468
chr10	12420000	12659999	Island0197	355.997	339.591	332.343	321.003	328.399	320.386
chr10	12690000	12819999	Island0198	156.185	155.45	148.898	138.073	159.464	153.024
chr10	12850000	13029999	Island0199	210.781	218.997	224.441	234.453	209.617	222.781
chr10	13060000	13109999	Island0200	56.7152	63.8835	60.5725	63.726	63.9719	54.3167
chr10	17210000	17239999	Island0201	40.1369	38.3301	35.0077	40.6762	38.5073	34.7406
chr10	17570000	17659999	Island0202	108.195	98.7392	93.0467	93.7812	95.3367	90.8495
chr10	18040000	18139999	Island0203	122.031	125.974	122.412	124.062	128.41	117.456
chr10	18180000	18239999	Island0204	70.4266	74.1945	73.5852	73.2171	73.754	79.2693
chr10	18320000	18649999	Island0205	494.482	467.694	465.809	477.493	460.38	490.642
chr10	19150000	19209999	Island0206	69.1801	66.9095	76.349	63.839	64.2824	68.7919
chr10	19350000	19379999	Island0207	37.6439	40.1233	37.426	41.5801	37.8863	33.362
chr10	19490000	19519999	Island0208	24.3065	31.1572	21.8798	24.6317	31.9859	25.7797
chr10	19830000	19969999	Island0209	184.356	190.306	173.426	183.834	167.227	181.147
chr10	20040000	20409999	Island0210	628.105	649.818	617.471	645.847	582.889	617.887
chr10	20950000	21229999	Island0211	409.097	427.011	417.443	439.868	377.465	431.225
chr10	21290000	21389999	Island0212	133.125	129.224	135.77	134.796	127.323	131.932
chr10	21670000	22019999	Island0213	622.496	591.427	591.56	590.257	540.19	615.267
chr10	22140000	22169999	Island0214	56.2166	52.6758	59.7664	54.0089	42.6997	55.5574
chr10	22280000	22309999	Island0215	38.0179	34.9678	40.1897	42.0321	37.4204	42.5986
chr10	22700000	22729999	Island0216	49.7349	44.4943	47.3294	38.4164	44.5629	35.4299
chr10	23760000	23829999	Island0217	113.68	110.956	104.562	107.566	105.895	108.358
chr10	24550000	24679999	Island0218	148.332	149.061	156.498	150.276	150.148	147.234
chr10	24750000	24989999	Island0219	353.753	376.352	363.665	341.68	330.107	353.61
chr10	25110000	25529999	Island0220	654.406	681.536	641.999	680.535	594.69	661.45
chr10	26320000	26379999	Island0221	71.2991	70.9443	63.6817	67.0027	63.6613	62.3125
chr10	27930000	28289999	Island0222	508.941	469.712	495.174	481.561	446.561	465.138
chr10	29140000	29219999	Island0223	83.3901	91.4542	73.7004	95.1371	91.4549	86.3001
chr10	30530000	30849999	Island0224	471.297	454.581	468.343	434.783	427.463	451.077
chr10	33900000	34419999	Island0225	744.278	706.529	743.107	700.647	672.326	712.458
chr10	36980000	37019999	Island0226	46.9926	43.8218	54.1237	49.8283	50.9291	47.0101
chr10	37210000	37239999	Island0227	41.882	31.9417	34.547	37.0605	28.8805	29.5019
chr10	39060000	39179999	Island0228	150.576	140.207	142.103	140.672	136.484	136.757
chr10	39220000	39269999	Island0229	57.9617	55.3657	56.3117	58.7545	58.0716	58.5903
chr10	39410000	39909999	Island0230	734.805	713.702	704.184	707.766	673.413	688.884
chr10	40190000	40489999	Island0231	533.372	531.69	526.151	542.688	482.584	511.321
chr10	40680000	40719999	Island0232	26.9241	35.0799	27.7528	29.9422	31.6754	37.6357
chr10	40780000	40949999	Island0233	194.826	208.686	209.355	206.771	199.99	207.479
chr10	41200000	42729999	Island0234	2211.77	2243.88	2152.4	2234.25	2066.66	2266.55
chr10	42760000	42869999	Island0235	143.595	155.45	143.485	157.281	147.819	150.129
chr10	42940000	43049999	Island0236	139.856	140.544	136.23	136.604	138.968	156.057
chr10	43120000	43599999	Island0237	702.396	687.812	669.061	690.591	637.39	701.016
chr10	43680000	43729999	Island0238	51.48	58.9521	53.7782	41.5801	47.9789	49.9052
chr10	43880000	43959999	Island0239	90.1211	98.2909	108.823	96.154	95.0262	102.705
chr10	43990000	44099999	Island0240	120.037	120.93	113.314	121.577	103.1	109.461
chr10	44260000	44559999	Island0241	484.385	462.09	490.798	468.228	424.823	458.521
chr10	44990000	45159999	Island0242	224.991	218.325	223.635	204.737	203.095	215.612
chr10	45440000	45489999	Island0243	72.7949	65.0042	68.9789	63.5	67.8537	62.0368
chr10	46670000	46839999	Island0244	191.71	189.745	194.615	174.004	176.233	176.047
chr10	52210000	52439999	Island0245	406.729	380.947	398.443	388.684	352.777	364.225
chr10	53590000	53639999	Island0246	63.0723	71.5047	59.7664	59.4324	55.4319	59.9689
chr10	56340000	56489999	Island0247	236.833	219.333	234.574	219.99	195.487	207.892
chr10	57440000	57539999	Island0248	133.499	134.828	130.818	128.695	127.478	113.596
chr10	58250000	58599999	Island0249	582.858	573.494	585.112	582.008	533.202	533.93
chr10	59140000	59179999	Island0250	40.2616	45.8392	40.1897	51.0712	41.147	46.8723
chr10	59260000	60309999	Island0251	1697.84	1726.2	1665.74	1767.72	1586.56	1735.24
chr10	60390000	60459999	Island0252	66.6871	73.1858	59.5361	66.2118	57.761	73.3413
chr10	60600000	60629999	Island0253	33.6552	32.9504	34.4319	31.75	37.8863	39.5657
chr10	60650000	63479999	Island0254	5008.27	5126.03	4937.35	5217.74	4410.95	5005.96
chr10	66810000	67349999	Island0255	1188.78	1214.46	1119.67	1204.69	1014.85	1148.09
chr10	67870000	68299999	Island0256	716.98	709.331	671.94	709.573	618.447	695.915
chr10	69270000	69469999	Island0257	300.528	305.296	289.159	301.343	281.818	289.643
chr10	69520000	69609999	Island0258	103.957	110.731	96.962	105.984	107.293	105.187
chr10	69840000	70659999	Island0259	1185.78	1212.22	1185.54	1205.48	1118.27	1185.04
chr10	70690000	70999999	Island0260	364.224	378.818	370.575	379.983	357.435	391.108
chr10	71090000	71449999	Island0261	538.732	557.916	533.637	539.863	487.087	556.401
chr10	72650000	72679999	Island0262	39.6383	40.7958	38.8078	40.1112	35.2466	34.1892
chr10	75010000	75369999	Island0263	466.935	459.176	453.718	462.579	437.555	468.86
chr10	75400000	76579999	Island0264	2026.54	2042.37	1957.44	2056.29	1799.75	2044.6
chr10	76720000	76839999	Island0265	123.278	129.448	126.327	134.909	124.683	134.551
chr10	76880000	77689999	Island0266	1288	1284.51	1229.3	1317.34	1140	1288.16
chr10	77960000	78479999	Island0267	774.443	790.922	745.755	797.931	709.28	794.485
chr10	79500000	81659999	Island0268	4437	4356.85	4321.49	4525.56	3824.8	4446.25
chr10	82030000	82069999	Island0269	54.7208	53.0121	51.5902	49.1504	57.1399	54.3167
chr10	82120000	82179999	Island0270	99.2205	95.9373	101.799	96.041	89.2811	88.9194
chr10	82590000	82909999	Island0271	502.085	508.826	503.466	502.803	455.567	508.426
chr10	83300000	83379999	Island0272	104.58	114.542	110.32	112.989	106.05	111.115
chr10	83510000	83649999	Island0273	213.399	219.333	209.47	211.177	192.226	205.824
chr10	83690000	83769999	Island0274	127.765	127.094	118.727	124.74	108.535	123.246
chr10	84360000	85229999	Island0275	1577.06	1587.11	1554.16	1658.35	1468.71	1613.23
chr10	85330000	85399999	Island0276	93.362	93.5837	98.2288	96.041	81.3623	94.5717
chr10	85430000	85679999	Island0277	384.168	372.205	381.284	379.305	364.733	384.077
chr10	85870000	85979999	Island0278	182.984	186.943	174.347	189.822	170.643	178.804
chr10	86010000	86049999	Island0279	56.4659	53.5725	51.4751	48.0205	56.053	48.8023
chr10	86690000	86839999	Island0280	198.067	196.582	172.505	193.551	179.028	173.152
chr10	88110000	88229999	Island0281	148.332	141.776	138.994	138.638	146.266	148.061
chr10	88300000	88629999	Island0282	453.722	438.779	455.791	446.76	442.058	443.77
chr10	88660000	88829999	Island0283	281.083	272.682	267.279	285.411	236.789	273.238
chr10	89380000	89499999	Island0284	158.678	151.975	150.971	162.14	140.055	159.779
chr10	89620000	89809999	Island0285	246.68	237.378	254.842	235.357	228.715	235.464
chr10	90770000	90869999	Island0286	91.7415	94.032	97.653	96.493	88.9706	95.261
chr10	91010000	91289999	Island0287	482.142	477.781	469.84	484.047	439.418	460.589
chr10	93060000	93379999	Island0288	469.303	450.322	481.355	467.324	429.015	492.434
chr10	93410000	93929999	Island0289	651.29	676.829	641.193	687.654	622.484	659.382
chr10	93960000	94269999	Island0290	418.446	417.484	415.255	421.45	368.77	418.542
chr10	94500000	94589999	Island0291	104.082	104.791	102.605	96.493	104.964	110.426
chr10	94680000	94749999	Island0292	81.645	87.3074	79.4582	82.5953	78.7227	80.3721
chr10	94900000	94999999	Island0293	93.362	111.292	99.4955	106.888	99.5291	117.318
chr10	95040000	96049999	Island0294	1680.64	1656.49	1687.85	1634.5	1531.13	1674.17
chr10	96720000	96759999	Island0295	50.2335	43.0373	43.6444	46.5516	42.6997	43.0122
chr10	98910000	98979999	Island0296	79.526	65.0042	83.9493	71.4093	70.8038	77.4771
chr10	99150000	99319999	Island0297	209.784	211.04	215.574	211.968	206.045	211.201
chr10	99450000	99479999	Island0298	35.5249	37.0972	32.5894	36.2696	30.4332	32.1213
chr10	100000000	100069999	Island0299	79.8999	76.436	77.5005	72.7652	69.0958	80.9236
chr10	100450000	100519999	Island0300	74.1661	72.065	80.3794	68.9235	83.0703	77.4771
chr10	103340000	103419999	Island0301	103.334	91.6784	107.556	93.5552	90.8339	107.806
chr10	105750000	105859999	Island0302	124.898	124.517	133.352	110.052	111.019	121.868
chr10	108110000	108489999	Island0303	715.36	732.867	700.269	708.105	633.974	700.189
chr10	108530000	108589999	Island0304	66.6871	68.0303	67.7122	69.2625	64.4377	66.8619
chr10	110700000	111689999	Island0305	1447.42	1440.85	1464.22	1416.1	1301.64	1428.78
chr10	111840000	111869999	Island0306	41.3834	40.9078	43.0686	41.0152	41.147	38.4628
chr10	111970000	111999999	Island0307	44.001	40.0112	38.1169	40.2242	33.3834	38.325
chr10	115160000	115519999	Island0308	630.349	607.005	628.986	573.421	570.933	584.938
chr10	116190000	116599999	Island0309	554.189	578.089	546.304	563.252	531.029	562.191
chr10	116620000	117239999	Island0310	998.437	1061.03	1004.28	1001.88	915.947	1041.39
chr10	117290000	118169999	Island0311	1456.9	1507.43	1495.66	1496.66	1371.67	1487.64
chr10	119080000	119299999	Island0312	270.239	307.986	286.74	282.7	263.185	271.997
chr10	119930000	119989999	Island0313	62.9477	73.8583	70.1305	63.0481	60.7112	70.1705
chr10	120020000	120339999	Island0314	553.939	558.812	538.243	556.247	478.702	564.811
chr10	120370000	120749999	Island0315	483.887	468.255	472.143	482.239	446.872	492.71
chr10	120810000	121089999	Island0316	359.238	379.49	368.041	396.141	346.411	385.18
chr10	121220000	121919999	Island0317	1060.64	1076.94	1040.67	1101.65	989.08	1100.67
chr10	121990000	122059999	Island0318	74.6647	75.6515	80.1491	83.9511	69.0958	79.4071
chr10	122780000	122829999	Island0319	65.4406	61.0816	67.0213	57.8506	58.2268	68.3783
chr10	122840000	123209999	Island0320	453.722	470.496	477.901	467.55	452.461	472.307
chr10	125910000	126019999	Island0321	156.684	145.475	129.091	148.129	128.72	133.862
chr10	126800000	127759999	Island0322	1940.16	1963.91	1863.47	2027.37	1693.08	2013.3
chr10	127870000	128989999	Island0323	2445.98	2523.06	2396.53	2489.27	2086.23	2409.92
chr11	3180000	3719999	Island0324	1323.65	1328.1	1324.88	1355.53	1289.53	1342.06
chr11	3740000	6699999	Island0325	5423.97	5460.92	5305.62	5463.49	4780.81	5342.2
chr11	6880000	6909999	Island0326	37.1454	43.5977	40.5352	35.7047	41.768	42.5986
chr11	8400000	8819999	Island0327	712.742	718.521	686.68	708.896	606.646	693.709
chr11	8950000	9019999	Island0328	73.7921	75.6515	71.3972	67.0027	65.6799	76.0985
chr11	9110000	9149999	Island0329	65.0667	72.7375	68.6335	67.9066	53.5687	62.5882
chr11	11780000	11989999	Island0330	370.332	383.637	375.066	363.713	343.305	355.678
chr11	12240000	12539999	Island0331	457.586	475.652	466.846	458.172	432.742	444.459
chr11	16490000	16539999	Island0332	56.2166	60.6333	56.3117	52.2011	58.3821	54.5924
chr11	16580000	16619999	Island0333	48.8623	51.8913	48.3659	46.7776	43.1655	49.078
chr11	17160000	17219999	Island0334	97.974	81.8157	96.8469	93.1033	90.2128	82.9915
chr11	17890000	18019999	Island0335	140.853	135.276	149.474	137.847	131.515	139.514
chr11	18910000	18959999	Island0336	54.4715	56.2623	55.9662	53.444	60.5559	56.5224
chr11	19000000	19029999	Island0337	39.2644	40.3475	40.7655	41.5801	37.2652	43.5636
chr11	19800000	20749999	Island0338	1755.68	1779.77	1724.24	1790.54	1564.52	1715.94
chr11	20790000	20839999	Island0339	47.4912	44.8305	44.1051	52.5401	46.4262	55.971
chr11	21080000	21359999	Island0340	399.873	394.621	419.171	401.338	361.783	374.427
chr11	21980000	22019999	Island0341	49.2363	47.7445	45.2566	41.2411	44.0971	45.3558
chr11	22220000	22249999	Island0342	33.1566	33.735	38.6927	30.5071	37.1099	40.3929
chr11	22270000	22309999	Island0343	47.1173	43.4856	40.3049	48.5854	46.1156	41.0822
chr11	22470000	23809999	Island0344	2186.71	2235.59	2214.23	2169.06	1929.25	2111.18
chr11	23850000	23899999	Island0345	77.033	72.1771	69.9002	71.2963	65.3693	71.687
chr11	24040000	24099999	Island0346	69.0555	70.8322	71.6275	64.6299	66.7668	69.7569
chr11	26060000	26199999	Island0347	190.588	175.175	193.348	181.009	167.227	156.471
chr11	26340000	26399999	Island0348	57.0892	56.3744	60.1118	60.1104	59.9348	58.7282
chr11	29130000	29249999	Island0349	185.228	193.107	192.312	186.771	170.178	162.674
chr11	29370000	29799999	Island0350	677.092	672.009	680.116	634.097	633.042	630.156
chr11	30090000	30289999	Island0351	299.157	279.967	282.48	267.22	275.141	285.094
chr11	30440000	30509999	Island0352	85.6337	79.0138	86.9434	70.3924	76.7041	72.652
chr11	30590000	30889999	Island0353	510.686	501.429	484.234	468.228	470.007	453.558
chr11	30930000	30989999	Island0354	71.5484	65.3405	67.7122	70.6184	66.922	66.3105
chr11	31870000	31909999	Island0355	50.3581	47.8566	51.1296	41.6931	45.8051	46.4587
chr11	31940000	32069999	Island0356	146.088	148.949	153.849	150.841	137.105	149.302
chr11	32100000	32279999	Island0357	246.181	243.318	231.005	251.966	221.417	232.983
chr11	32320000	32349999	Island0358	44.4996	38.3301	44.1051	42.484	41.768	44.9422
chr11	32420000	32749999	Island0359	610.779	610.367	586.378	599.861	537.395	602.86
chr11	32800000	32839999	Island0360	45.6215	49.3136	41.5716	41.4671	42.0786	42.4607
chr11	33020000	33649999	Island0361	1075.35	1067.97	1044.93	1044.81	923.089	1045.8
chr11	34780000	34839999	Island0362	84.0133	82.3761	88.7859	88.4707	80.5859	77.6149
chr11	35290000	35569999	Island0363	374.57	386.999	379.096	376.707	335.697	383.525
chr11	35660000	36049999	Island0364	599.312	595.797	583.384	571.5	529.321	565.638
chr11	40670000	40779999	Island0365	212.277	210.031	204.058	212.985	185.084	193.417
chr11	43380000	43769999	Island0366	534.993	539.983	534.788	553.196	490.503	527.313
chr11	44510000	44569999	Island0367	76.659	79.1259	77.6157	81.5784	76.8594	82.0264
chr11	44680000	44769999	Island0368	94.6085	94.1441	106.405	91.1825	94.5604	95.5367
chr11	45830000	46309999	Island0369	693.421	698.459	665.721	673.869	620.31	675.926
chr11	46420000	46449999	Island0370	41.7574	47.1841	42.1474	45.0828	41.3022	44.9422
chr11	48750000	48879999	Island0371	260.765	248.249	241.253	249.933	213.033	240.565
chr11	49190000	49269999	Island0372	104.456	90.1093	103.18	93.1033	91.6102	97.4667
chr11	49630000	50459999	Island0373	1512.99	1462.48	1470.78	1497.67	1319.65	1479.1
chr11	50760000	50949999	Island0374	223.246	215.411	216.725	229.933	227.628	230.639
chr11	51190000	51289999	Island0375	142.349	153.993	145.098	141.689	146.887	139.1
chr11	51500000	52129999	Island0376	1155.25	1175.46	1105.85	1168.42	1028.36	1145.89
chr11	52220000	52459999	Island0377	507.695	508.154	483.543	506.645	419.854	484.163
chr11	52510000	52539999	Island0378	34.5277	36.2006	34.0864	38.4164	32.7623	35.4299
chr11	53160000	53939999	Island0379	1378.24	1419.89	1357.01	1411.58	1230.22	1364.81
chr11	54090000	54169999	Island0380	100.218	108.938	90.3981	101.239	69.4064	95.5367
chr11	54430000	55219999	Island0381	1246.61	1232.05	1259.47	1260.85	1143.57	1237.15
chr11	55310000	55529999	Island0382	381.425	373.774	334.761	379.079	331.039	355.678
chr11	57460000	58259999	Island0383	1341.35	1340.43	1293.33	1353.16	1169.82	1336
chr11	58300000	58349999	Island0384	70.9252	80.5828	81.6462	86.3239	79.499	82.8536
chr11	58860000	59019999	Island0385	217.138	224.04	213.616	228.013	200.145	215.612
chr11	59080000	60559999	Island0386	2392.26	2453.91	2383.17	2498.65	2175.66	2471
chr11	60690000	62179999	Island0387	2215.01	2287.25	2192.01	2323.85	2053.31	2279.09
chr11	62210000	62999999	Island0388	1470.86	1526.59	1438.19	1480.16	1273.07	1438.43
chr11	63100000	63279999	Island0389	207.665	208.686	200.603	220.668	192.537	204.308
chr11	63880000	64119999	Island0390	289.31	299.916	290.541	295.693	297.19	272.824
chr11	65060000	65159999	Island0391	116.048	121.715	108.132	119.43	117.696	106.703
chr11	65750000	65809999	Island0392	55.5934	65.0042	64.0272	57.8506	54.5003	57.0739
chr11	66890000	67119999	Island0393	364.224	372.99	394.412	382.017	341.753	399.931
chr11	67340000	67379999	Island0394	44.1257	43.5977	42.608	45.9867	38.6626	41.9093
chr11	67960000	68039999	Island0395	92.988	93.4716	83.1432	86.4369	77.0147	81.3371
chr11	68080000	68599999	Island0396	649.67	646.008	636.472	663.587	608.509	683.094
chr11	68630000	71039999	Island0397	4582.47	4635.81	4485.13	4705.78	4133.95	4585.07
chr11	72100000	72239999	Island0398	185.104	192.435	192.772	174.23	170.799	186.386
chr11	72260000	73209999	Island0399	1667.8	1596.97	1610.47	1616.43	1492.78	1626.74
chr11	73300000	73329999	Island0400	39.0151	38.1059	36.735	33.1059	39.5942	38.1871
chr11	74500000	80629999	Island0401	11632.1	11902.4	11414.3	11921.7	10161.4	11579.8
chr11	80750000	80829999	Island0402	76.2851	90.5576	71.973	76.6068	82.7597	89.0573
chr11	82630000	82969999	Island0403	540.228	541.328	525.691	573.986	499.198	535.309
chr11	83260000	83529999	Island0404	485.757	491.903	480.549	507.661	442.369	489.539
chr11	83750000	87879999	Island0405	6577.22	6695.32	6520.75	6658.24	5860.26	6483.81
chr11	87920000	89249999	Island0406	2609.52	2731.19	2521.47	2702.37	2230.94	2584.59
chr11	90620000	90689999	Island0407	80.7724	69.7114	69.2092	70.0534	75.1514	78.4421
chr11	93850000	94769999	Island0408	1499.9	1508.21	1434.74	1536.43	1296.21	1517.83
chr11	94870000	98609999	Island0409	7956.71	8158.59	7826.75	8290.6	6883.5	7984.28
chr11	98650000	99399999	Island0410	1429.47	1518.86	1441.99	1538.58	1272.14	1447.53
chr11	100130000	103469999	Island0411	6867.4	7041.3	6817.05	7201.83	6103.88	7082.81
chr11	103640000	104069999	Island0412	677.342	689.045	626.108	691.608	593.448	684.335
chr11	104120000	104709999	Island0413	1068.86	1066.97	1040.9	1062.55	939.703	1059.59
chr11	104920000	105039999	Island0414	148.581	149.622	141.297	140.333	128.41	136.481
chr11	105070000	105389999	Island0415	538.358	536.733	523.157	541.219	472.491	515.457
chr11	105890000	107749999	Island0416	3873.46	3997.87	3807.31	3979.15	3321.57	3795.14
chr11	107850000	107879999	Island0417	37.5193	35.8644	36.6199	33.7838	33.8492	42.7365
chr11	107970000	108029999	Island0418	69.4294	80.4708	75.1974	79.7705	63.9719	75.8228
chr11	108240000	108299999	Island0419	52.6018	53.4604	53.8934	62.3702	59.3137	47.4237
chr11	108890000	108949999	Island0420	54.8455	66.7975	63.6817	72.9912	62.1086	67.9648
chr11	109330000	109499999	Island0421	246.431	250.827	237.338	237.73	214.585	242.081
chr11	109560000	109679999	Island0422	130.258	130.121	142.91	133.215	129.652	140.892
chr11	110260000	110309999	Island0423	42.256	46.3996	43.5293	47.7945	50.9291	62.1747
chr11	110330000	110409999	Island0424	96.2289	83.8331	79.6885	87.9058	77.6358	91.9523
chr11	113170000	113209999	Island0425	44.375	44.4943	39.1533	47.0036	36.1783	41.4957
chr11	113330000	113449999	Island0426	123.527	119.585	129.091	124.288	116.764	126.142
chr11	113490000	113869999	Island0427	576.626	604.539	558.626	595.002	522.955	616.508
chr11	114280000	114319999	Island0428	45.7461	47.1841	36.9653	41.6931	37.8863	44.2529
chr11	114410000	114919999	Island0429	722.34	742.393	730.44	776.463	669.22	813.234
chr11	115050000	118609999	Island0430	7022.47	7329.68	6986.79	7466.68	6225.46	7393.13
chr11	118710000	118749999	Island0431	42.256	50.4343	44.6808	43.2749	43.476	48.6644
chr11	118940000	121059999	Island0432	3810.14	3865.06	3731.89	3973.39	3405.57	3932.17
chr11	121090000	121569999	Island0433	665.999	662.707	622.192	671.27	609.441	641.185
chr11	121640000	121709999	Island0434	77.4069	74.7549	83.6038	71.4093	79.3438	74.582
chr12	3240000	3319999	Island0435	117.045	125.974	116.999	124.966	122.199	118.835
chr12	3350000	4779999	Island0436	2447.48	2467.81	2417.6	2476.84	2196.63	2417.64
chr12	4810000	5069999	Island0437	520.907	534.38	517.86	509.017	451.84	493.262
chr12	8230000	8339999	Island0438	124.524	115.999	126.557	120.899	122.043	115.94
chr12	8500000	8549999	Island0439	48.3637	44.7184	50.2084	55.4778	49.0658	47.5616
chr12	8630000	8789999	Island0440	259.644	268.647	266.243	257.729	236.168	267.861
chr12	8840000	9039999	Island0441	297.661	290.95	298.602	283.264	272.967	297.915
chr12	11190000	11319999	Island0442	194.701	205.212	189.203	184.738	190.518	182.25
chr12	12260000	12359999	Island0443	92.3648	90.1093	89.7071	88.9227	83.2255	93.4688
chr12	12670000	13009999	Island0444	605.918	578.538	568.644	582.121	513.172	583.835
chr12	13180000	13249999	Island0445	80.8971	82.264	83.3735	84.1771	72.8224	84.6458
chr12	16800000	17059999	Island0446	348.643	346.988	324.282	334.901	325.449	354.161
chr12	17250000	17569999	Island0447	455.342	465.901	441.396	462.014	405.414	448.181
chr12	17660000	17769999	Island0448	113.555	109.611	106.866	112.424	115.988	109.598
chr12	21130000	21229999	Island0449	123.901	123.844	122.412	121.69	102.324	126.142
chr12	21250000	21519999	Island0450	510.312	524.741	487.228	538.169	451.064	497.673
chr12	24510000	25129999	Island0451	807.6	786.103	781.339	783.808	716.889	797.242
chr12	28620000	28839999	Island0452	301.401	304.735	301.135	303.377	264.272	280.544
chr12	31200000	31379999	Island0453	219.257	223.816	239.296	234.453	221.883	224.573
chr12	31480000	31969999	Island0454	707.881	716.055	693.82	677.372	687.853	688.746
chr12	32820000	32859999	Island0455	54.5962	59.1763	55.851	55.5908	49.9974	48.2509
chr12	32910000	32989999	Island0456	84.138	93.0233	86.7131	80.6744	77.9463	86.0244
chr12	33110000	33449999	Island0457	443.127	418.605	412.146	437.608	406.035	427.365
chr12	36010000	36049999	Island0458	46.2447	46.0633	49.2871	45.7607	49.9974	50.8702
chr12	36090000	36189999	Island0459	127.64	121.715	115.502	126.322	105.429	126.004
chr12	39990000	40069999	Island0460	83.3901	84.0572	86.3676	86.0979	84.3125	80.6479
chr12	40200000	40279999	Island0461	109.317	108.154	116.999	117.17	104.032	109.598
chr12	40790000	40949999	Island0462	200.934	195.125	197.839	187.11	176.854	191.349
chr12	40960000	41119999	Island0463	195.449	194.228	208.894	189.935	182.444	184.87
chr12	41680000	41729999	Island0464	68.6815	59.1763	54.8146	56.7207	56.8294	51.1459
chr12	44280000	44309999	Island0465	29.6664	37.3214	34.2016	28.6993	33.8492	30.6048
chr12	51320000	51459999	Island0466	202.305	206.893	199.797	201.121	190.829	193.831
chr12	51490000	52019999	Island0467	915.421	889.886	902.023	914.423	808.654	888.505
chr12	52490000	52609999	Island0468	164.412	171.813	175.153	158.976	157.135	159.779
chr12	54100000	54129999	Island0469	30.9129	38.3301	33.9713	31.863	31.6754	32.2591
chr12	54160000	54229999	Island0470	76.4097	74.4186	74.6216	79.4316	77.791	81.7507
chr12	54640000	54699999	Island0471	117.544	116.447	118.612	109.374	105.274	112.631
chr12	54740000	55079999	Island0472	603.051	612.385	592.712	610.708	547.487	631.81
chr12	55290000	55869999	Island0473	1065.25	1042.53	1068.42	1053.06	931.94	1041.67
chr12	56270000	56349999	Island0474	110.19	112.076	115.272	109.148	103.256	107.944
chr12	57190000	57249999	Island0475	78.9027	85.178	82.7977	83.3862	82.1386	69.8948
chr12	57500000	57549999	Island0476	61.8258	57.0468	62.8756	56.2687	57.4505	62.864
chr12	58940000	59219999	Island0477	497.1	477.221	505.884	494.781	448.114	483.336
chr12	63010000	63059999	Island0478	50.3581	46.5117	59.7664	52.5401	60.8664	41.4957
chr12	64910000	65239999	Island0479	549.701	535.837	555.056	505.515	487.397	509.667
chr12	69080000	69489999	Island0480	706.884	704.287	713.281	729.008	665.339	720.041
chr12	69520000	70159999	Island0481	947.082	985.038	947.971	953.97	895.296	974.391
chr12	70190000	70249999	Island0482	56.5906	69.1511	55.2753	61.2403	52.9476	68.7919
chr12	70450000	70499999	Island0483	48.7377	52.0034	53.2024	54.5739	51.3949	47.4237
chr12	70710000	70739999	Island0484	39.389	33.9591	38.3472	35.1397	35.5572	40.6686
chr12	70770000	71499999	Island0485	1097.41	1128.83	1122.09	1120.29	1042.8	1132.65
chr12	71760000	72139999	Island0486	472.045	440.908	428.038	464.273	448.579	444.873
chr12	72210000	72319999	Island0487	103.957	110.395	118.496	114.119	114.59	111.804
chr12	72390000	72579999	Island0488	231.224	238.722	242.405	221.572	233.994	234.499
chr12	72650000	73399999	Island0489	1388.34	1398.15	1399.39	1365.93	1213.91	1371.01
chr12	73430000	73469999	Island0490	44.7489	47.1841	43.299	44.7438	42.3891	48.5266
chr12	73500000	73589999	Island0491	107.946	106.36	119.072	112.763	101.237	119.938
chr12	73900000	73999999	Island0492	129.635	133.147	131.048	124.853	125.304	128.761
chr12	75430000	76729999	Island0493	2110.3	2191.65	2082.38	2136.74	1943.07	2122.76
chr12	76760000	77099999	Island0494	637.579	631.214	623.229	640.989	563.325	640.22
chr12	77300000	77339999	Island0495	44.9982	41.6924	42.7232	43.5009	40.3706	39.29
chr12	78750000	78939999	Island0496	280.585	271.225	273.497	273.66	264.583	263.45
chr12	78970000	79369999	Island0497	509.315	523.62	509.799	512.52	491.59	503.463
chr12	79600000	81059999	Island0498	2293.91	2279.86	2235.19	2256.17	2096.01	2270.96
chr12	81440000	81999999	Island0499	634.213	638.274	615.513	631.724	590.032	620.92
chr12	82150000	82389999	Island0500	278.59	281.76	268.085	271.627	261.322	266.069
chr12	82420000	82489999	Island0501	60.4547	67.3578	62.9908	62.2572	62.1086	67.8269
chr12	83440000	85889999	Island0502	4034.51	4106.47	4006.54	4094.06	3678.07	4060.52
chr12	85910000	87479999	Island0503	2758.23	2779.38	2685.69	2778.86	2468.04	2742.03
chr12	91530000	91849999	Island0504	464.192	452.788	466.615	448.568	436.158	466.103
chr12	98620000	98939999	Island0505	430.786	428.131	419.056	423.936	406.035	410.27
chr12	99080000	99489999	Island0506	533.123	550.855	525.115	520.429	504.477	538.066
chr12	99530000	99579999	Island0507	70.8005	78.3413	72.7791	79.6575	70.0275	68.6541
chr12	99760000	100029999	Island0508	324.212	326.926	312.075	321.681	313.338	338.445
chr12	100050000	101129999	Island0509	1662.57	1749.06	1643.17	1711	1528.8	1698.71
chr12	101830000	102009999	Island0510	274.851	275.483	276.837	267.22	262.409	275.719
chr12	102380000	102969999	Island0511	1034.71	1098.68	1028.47	1092.72	943.119	1073.37
chr12	103540000	103589999	Island0512	39.6383	53.2362	45.4869	49.0374	46.1156	41.22
chr12	104420000	104649999	Island0513	239.45	252.172	242.29	255.469	242.689	257.246
chr12	104670000	105119999	Island0514	718.601	747.885	705.105	716.579	666.581	723.487
chr12	105210000	105259999	Island0515	55.8427	50.9947	53.5479	66.2118	51.5502	57.6253
chr12	105450000	106239999	Island0516	1270.17	1260.63	1209.03	1303.22	1120.91	1238.12
chr12	106440000	106489999	Island0517	62.823	69.5994	57.4632	64.178	60.5559	67.5512
chr12	107950000	108009999	Island0518	59.7068	63.6593	61.2634	70.6184	63.1955	74.4442
chr12	108100000	109019999	Island0519	1283.14	1288.09	1266.26	1339.04	1165.16	1328
chr12	109400000	109789999	Island0520	605.669	603.979	558.51	592.29	488.018	578.321
chr12	109940000	110029999	Island0521	92.7387	107.593	89.592	88.5837	91.9208	92.7795
chr12	110350000	112049999	Island0522	3491.04	3558.09	3348.3	3576	2939.91	3473.1
chr12	112090000	112179999	Island0523	98.3479	115.551	114.466	115.362	107.137	118.835
chr12	112490000	113229999	Island0524	1120.34	1157.08	1101.01	1205.03	1031.31	1162.02
chr12	114060000	114089999	Island0525	26.0516	25.6655	25.3345	29.9422	29.3463	27.5719
chr12	116260000	116299999	Island0526	41.6327	39.2267	42.1474	45.0828	36.9546	39.9793
chr12	116400000	116459999	Island0527	71.7977	67.582	70.0153	73.7821	60.4006	69.3434
chr12	117150000	117179999	Island0528	41.7574	40.4595	39.1533	38.7554	43.476	43.9772
chr12	117420000	117459999	Island0529	41.882	48.417	41.111	46.0997	40.3706	43.9772
chr12	117580000	117789999	Island0530	283.701	284.001	263.824	277.502	260.39	272.824
chr12	118830000	118859999	Island0531	34.9017	41.3561	47.7901	41.0152	40.6811	41.3579
chr13	3530000	3639999	Island0532	147.335	148.837	142.679	152.649	135.086	141.858
chr13	5660000	5729999	Island0533	75.0386	76.0998	74.9671	72.0872	72.6671	75.2713
chr13	5770000	5899999	Island0534	159.924	139.647	149.358	142.819	142.695	142.547
chr13	6530000	6669999	Island0535	214.645	197.59	192.427	199.539	184.618	186.386
chr13	8780000	8889999	Island0536	151.947	139.535	148.898	147.338	132.136	144.615
chr13	8960000	9019999	Island0537	94.6085	94.9286	93.6225	96.041	91.6102	89.6087
chr13	9080000	9199999	Island0538	201.308	197.366	187.475	202.816	168.78	184.043
chr13	9270000	9339999	Island0539	86.6309	88.5403	81.7613	92.6513	75.6172	85.7487
chr13	9700000	9769999	Island0540	81.645	80.1345	71.2821	78.4146	78.4121	78.3042
chr13	11830000	11939999	Island0541	138.485	126.198	141.067	117.17	134.776	124.901
chr13	12050000	12509999	Island0542	608.411	635.248	601.925	631.046	588.169	638.979
chr13	13460000	13519999	Island0543	67.435	69.9356	73.7004	61.9182	57.4505	63.4154
chr13	13580000	13689999	Island0544	140.729	150.518	152.007	138.525	140.987	142.823
chr13	13950000	14199999	Island0545	366.343	364.024	372.417	365.747	327.157	335.137
chr13	14610000	14639999	Island0546	42.7545	39.0025	41.9171	43.8399	42.8549	41.7715
chr13	17680000	17909999	Island0547	344.031	329.056	369.884	334.901	321.257	304.256
chr13	17940000	17999999	Island0548	71.7977	72.5133	75.7732	73.3301	69.5617	68.5162
chr13	18840000	18869999	Island0549	34.2784	32.5021	35.5835	39.4333	28.7252	30.467
chr13	19360000	19459999	Island0550	112.184	121.939	124.715	113.78	106.827	111.528
chr13	19510000	19699999	Island0551	242.193	248.025	240.447	221.346	205.89	220.024
chr13	20090000	20129999	Island0552	54.3469	52.5638	54.2389	50.3933	51.2396	47.2858
chr13	21140000	21539999	Island0553	567.526	519.586	565.65	560.089	542.208	530.484
chr13	21710000	21789999	Island0554	136.615	116.223	134.964	120.786	116.298	106.29
chr13	21820000	22059999	Island0555	448.985	447.633	460.397	456.251	387.558	402.688
chr13	23270000	23319999	Island0556	71.0498	72.8496	78.6521	78.8666	70.8038	70.5841
chr13	23350000	23639999	Island0557	539.231	525.862	563.577	519.751	491.279	500.017
chr13	23670000	23779999	Island0558	155.437	152.088	157.074	144.739	143.316	144.339
chr13	24590000	24969999	Island0559	510.811	507.257	492.065	492.295	463.796	520.971
chr13	28680000	29019999	Island0560	409.471	415.355	426.08	421.112	367.838	402.826
chr13	29770000	29859999	Island0561	99.7191	107.817	103.871	104.741	101.703	101.603
chr13	29900000	30019999	Island0562	142.723	139.983	146.825	147.79	156.358	120.627
chr13	30880000	30989999	Island0563	116.297	121.715	127.363	118.978	118.627	117.181
chr13	31660000	31689999	Island0564	46.868	39.0025	38.3472	42.145	35.4019	36.6706
chr13	33900000	34189999	Island0565	436.271	413.001	427.001	419.982	386.005	395.795
chr13	34220000	34249999	Island0566	35.151	39.8992	41.111	41.1281	39.7495	40.1171
chr13	34850000	34929999	Island0567	113.68	102.774	111.932	114.006	106.516	102.016
chr13	34960000	34999999	Island0568	47.2419	57.0468	51.7054	47.0036	48.6	47.5616
chr13	35700000	35909999	Island0569	368.587	348.893	344.664	357.386	319.859	317.904
chr13	37420000	37559999	Island0570	194.452	193.78	220.986	214.341	185.084	200.861
chr13	37730000	38239999	Island0571	806.229	831.494	796.77	822.902	739.248	815.439
chr13	38500000	38689999	Island0572	254.034	258.336	252.193	233.549	249.832	256.557
chr13	40650000	40789999	Island0573	182.237	162.847	173.311	189.257	156.514	190.66
chr13	40820000	41249999	Island0574	708.504	679.855	686.68	688.783	648.259	700.051
chr13	41600000	41649999	Island0575	50.7321	51.6672	45.9476	57.3986	44.8735	52.5245
chr13	43150000	43619999	Island0576	713.241	754.273	698.196	726.409	648.414	716.87
chr13	43860000	43949999	Island0577	90.7444	90.8939	86.0221	84.855	92.3866	95.6745
chr13	44010000	44089999	Island0578	65.1913	78.7896	72.0882	77.7367	70.9591	73.8927
chr13	44340000	45039999	Island0579	1408.03	1441.75	1284.57	1402.88	1132.08	1255.21
chr13	45190000	45219999	Island0580	29.9157	39.0025	26.1406	25.8746	25.6198	30.1912
chr13	45300000	45419999	Island0581	112.932	117.792	103.296	117.622	115.211	121.73
chr13	45450000	45519999	Island0582	66.6871	79.4621	72.2033	77.6237	76.3936	82.9915
chr13	45540000	45579999	Island0583	30.539	40.6837	31.8984	34.3488	36.4888	37.6357
chr13	45960000	46029999	Island0584	70.9252	82.8244	76.8096	75.7029	68.4748	73.4792
chr13	46610000	47239999	Island0585	972.261	1020.9	955.917	997.019	853.994	981.009
chr13	47260000	47309999	Island0586	62.1998	62.0903	59.7664	55.7038	51.3949	61.6232
chr13	47830000	47859999	Island0587	42.6299	39.7871	39.3836	32.315	34.0045	38.6007
chr13	47910000	47949999	Island0588	29.2925	37.0972	32.8197	32.315	32.1412	33.4999
chr13	48120000	48179999	Island0589	68.4322	70.3839	71.2821	62.7091	65.3693	69.6191
chr13	48220000	48289999	Island0590	71.9224	80.4708	81.3007	83.9511	76.7041	93.4688
chr13	48460000	48679999	Island0591	290.681	304.399	306.893	289.592	286.01	296.812
chr13	48780000	49079999	Island0592	450.107	472.177	441.626	449.698	389.421	464.449
chr13	49150000	49249999	Island0593	96.1043	101.989	101.568	108.018	110.088	114.975
chr13	49290000	49739999	Island0594	577.997	556.907	551.371	553.761	529.787	555.712
chr13	50950000	51019999	Island0595	75.7865	80.0225	73.1246	76.2679	68.3195	87.1273
chr13	51060000	51239999	Island0596	282.579	277.949	278.449	289.027	247.192	294.744
chr13	51370000	51429999	Island0597	61.9505	60.7453	56.1965	64.517	64.1271	67.9648
chr13	51560000	51869999	Island0598	491.615	480.471	468.573	484.386	415.196	480.303
chr13	51900000	51979999	Island0599	86.8802	90.1093	89.4768	92.1994	90.2128	97.6046
chr13	52190000	52289999	Island0600	98.3479	109.386	100.647	109.713	107.448	113.872
chr13	52510000	52589999	Island0601	119.289	114.878	129.091	109.148	122.043	111.804
chr13	52620000	52659999	Island0602	45.3722	48.9773	45.2566	50.5063	38.8179	47.8373
chr13	52810000	52949999	Island0603	151.947	157.243	151.431	156.49	147.974	160.331
chr13	52970000	53029999	Island0604	62.3244	62.8748	66.7909	56.6077	60.0901	68.7919
chr13	53070000	53539999	Island0605	621.499	676.829	632.671	685.733	596.398	686.127
chr13	54030000	54339999	Island0606	382.547	398.992	368.502	391.847	372.341	398.001
chr13	54370000	54399999	Island0607	41.882	37.8818	37.8866	39.3203	30.4332	38.4628
chr13	54430000	55889999	Island0608	2629.47	2690.62	2544.5	2722.59	2336.68	2682.89
chr13	56020000	56299999	Island0609	400.871	393.724	391.763	396.141	360.851	384.628
chr13	56420000	56459999	Island0610	38.7658	48.6411	43.5293	44.0659	37.5757	47.5616
chr13	56520000	56649999	Island0611	119.788	142.113	127.479	140.672	122.82	132.207
chr13	56690000	56759999	Island0612	79.8999	73.7462	74.5064	67.7936	69.0958	80.6479
chr13	57230000	57329999	Island0613	110.439	106.809	103.18	108.696	100.461	106.979
chr13	57980000	58079999	Island0614	106.699	114.542	111.126	116.831	100.616	121.316
chr13	58100000	58679999	Island0615	837.391	896.61	828.323	893.181	771.389	847.009
chr13	58890000	59019999	Island0616	151.074	155.674	145.443	128.582	136.794	142.823
chr13	59050000	59099999	Island0617	44.9982	54.1328	51.3599	59.7714	45.3393	50.7323
chr13	59410000	59889999	Island0618	793.016	789.914	787.097	806.97	707.728	771.324
chr13	60420000	60499999	Island0619	71.1745	92.7992	77.7308	80.5614	81.0517	82.8536
chr13	60600000	60749999	Island0620	171.891	184.478	181.948	174.23	164.122	186.386
chr13	62260000	62289999	Island0621	48.3637	47.2962	51.7054	53.105	37.731	47.5616
chr13	62810000	62929999	Island0622	138.734	142.113	131.97	155.925	122.82	129.726
chr13	63080000	63109999	Island0623	38.7658	31.2693	38.923	35.7047	37.5757	39.9793
chr13	63230000	63379999	Island0624	252.788	258.672	244.248	234.566	223.591	243.184
chr13	63400000	63439999	Island0625	54.8455	49.6498	47.6749	44.8568	53.8792	48.8023
chr13	63480000	63569999	Island0626	137.114	145.587	130.933	142.932	131.204	132.621
chr13	63790000	64399999	Island0627	937.609	922.612	907.32	915.101	808.809	899.947
chr13	64420000	64479999	Island0628	74.4154	68.8148	71.2821	72.7652	72.5118	72.3763
chr13	65210000	65279999	Island0629	94.9824	83.9451	92.2406	77.2848	78.1016	86.0244
chr13	66890000	67109999	Island0630	325.458	327.263	337.87	308.348	292.687	308.392
chr13	67280000	67369999	Island0631	103.334	101.317	112.623	102.707	96.1131	106.979
chr13	67400000	67589999	Island0632	297.911	294.312	291.001	287.784	272.502	301.361
chr13	67720000	67909999	Island0633	222.747	215.186	240.908	218.635	207.598	232.845
chr13	68560000	68609999	Island0634	66.9364	68.5907	57.2329	61.5792	58.2268	65.3454
chr13	69480000	69649999	Island0635	248.55	243.318	233.308	229.933	213.654	230.915
chr13	70580000	70639999	Island0636	61.3272	56.2623	58.3845	68.1326	60.4006	55.1438
chr13	73260000	73389999	Island0637	181.115	162.174	176.651	165.529	147.042	165.983
chr13	73410000	73549999	Island0638	171.641	172.373	172.505	174.004	145.179	161.02
chr13	73600000	73649999	Island0639	69.4294	67.6941	64.1423	64.9689	72.046	66.0347
chr13	73710000	73819999	Island0640	146.088	138.19	134.388	151.18	140.987	143.512
chr13	73900000	73939999	Island0641	52.7265	50.4343	50.2084	52.0881	47.2026	51.6973
chr13	74290000	74419999	Island0642	211.28	199.72	213.501	198.183	184.928	184.594
chr13	75700000	75799999	Island0643	126.394	131.017	136.691	135.135	136.794	139.1
chr13	75830000	75909999	Island0644	73.2935	70.7201	67.7122	66.3248	74.3751	73.2034
chr13	76090000	76199999	Island0645	112.683	117.792	125.636	109.148	128.875	110.15
chr13	80880000	80929999	Island0646	58.3357	57.6072	54.9298	53.783	56.5188	51.4216
chr13	81620000	81719999	Island0647	159.177	144.466	149.013	151.519	143.626	134
chr13	81750000	81809999	Island0648	79.8999	82.4881	87.0585	80.9004	82.4492	74.8577
chr13	83710000	83749999	Island0649	65.316	62.6506	57.9239	60.3363	57.2952	63.0018
chr13	84220000	84289999	Island0650	92.8634	91.4542	91.4345	88.5837	84.3125	73.7549
chr13	84340000	84369999	Island0651	33.7798	33.735	26.1406	34.6877	29.6569	30.1912
chr13	85120000	85289999	Island0652	203.053	204.427	216.955	206.093	209.772	203.619
chr13	90090000	90119999	Island0653	39.2644	42.7011	40.8807	33.2189	35.5572	31.2941
chr13	90870000	90969999	Island0654	102.96	95.1528	100.762	105.532	98.4422	106.979
chr13	91430000	91469999	Island0655	42.1313	41.5803	40.42	39.0943	35.2466	48.2509
chr13	92290000	92389999	Island0656	108.071	120.93	109.169	106.549	105.895	110.563
chr13	92480000	92539999	Island0657	77.7809	68.2545	73.0094	68.0196	67.6984	70.1705
chr13	93140000	93199999	Island0658	88.5007	87.5316	95.465	101.577	78.2569	79.6828
chr13	93300000	93519999	Island0659	276.346	260.129	273.152	269.706	276.539	275.306
chr13	93640000	93689999	Island0660	46.1201	53.9087	42.608	43.2749	43.476	52.8002
chr13	94150000	94729999	Island0661	747.394	755.954	746.216	734.77	715.491	756.435
chr13	94760000	95039999	Island0662	396.009	404.595	399.364	389.362	381.192	392.486
chr13	95320000	95399999	Island0663	124.773	121.154	132.315	128.469	120.18	125.039
chr13	95440000	95779999	Island0664	451.478	464.444	443.814	447.099	403.24	447.63
chr13	95870000	95899999	Island0665	35.8989	33.6229	34.0864	38.9813	31.0543	36.6706
chr13	96370000	96439999	Island0666	74.9139	69.8235	69.5547	73.7821	81.3623	72.3763
chr13	96470000	96699999	Island0667	323.09	341.608	326.585	335.353	297.19	297.363
chr13	96720000	96799999	Island0668	81.5203	80.1345	84.5251	68.8106	80.4307	85.7487
chr13	96850000	97019999	Island0669	192.707	196.918	204.518	204.737	188.655	198.794
chr13	97050000	97709999	Island0670	1360.92	1400.28	1358.97	1361.07	1190	1294.64
chr13	97740000	98459999	Island0671	985.723	1004.88	942.328	987.527	917.344	953.85
chr13	98480000	98619999	Island0672	158.179	169.235	141.643	151.18	142.539	142.133
chr13	98690000	99119999	Island0673	615.765	654.862	643.036	669.123	600.746	610.304
chr13	99280000	99589999	Island0674	428.418	440.684	423.201	438.625	418.612	428.743
chr13	99830000	99879999	Island0675	43.3778	50.9947	53.4328	54.0089	56.9847	59.9689
chr13	99920000	100139999	Island0676	294.421	293.976	289.965	295.467	248.745	282.199
chr13	100460000	100899999	Island0677	830.535	823.312	807.825	841.771	754.464	784.421
chr13	102650000	102709999	Island0678	59.9561	59.1763	65.4091	65.9858	56.6741	66.9998
chr13	102840000	102919999	Island0679	105.204	91.5663	102.72	100.335	97.5105	100.637
chr13	103740000	103929999	Island0680	232.969	213.169	219.374	230.724	224.833	202.654
chr13	104010000	104289999	Island0681	371.329	350.911	372.532	366.425	351.069	381.733
chr13	104780000	104949999	Island0682	196.945	205.772	214.652	209.143	191.139	207.065
chr13	105230000	105259999	Island0683	37.0207	39.3388	36.5047	29.7162	32.607	32.397
chr13	106790000	107119999	Island0684	620.253	611.488	621.041	583.703	523.265	575.702
chr13	107630000	107679999	Island0685	57.0892	61.8661	60.3422	59.8844	58.0716	66.3105
chr13	107710000	108329999	Island0686	859.454	863.772	822.335	858.494	818.592	856.797
chr13	109200000	109299999	Island0687	115.674	113.421	111.702	111.182	110.553	111.115
chr13	109500000	109849999	Island0688	564.285	557.804	551.14	566.981	504.167	557.918
chr13	109880000	109939999	Island0689	79.526	78.5655	81.3007	82.4823	72.9776	83.9565
chr13	110000000	110049999	Island0690	66.1885	60.6333	61.8392	63.5	59.7795	58.5903
chr13	111410000	111849999	Island0691	602.054	642.757	578.317	619.069	558.356	599.965
chr13	111870000	112009999	Island0692	143.222	155.114	153.504	145.191	156.358	168.878
chr13	112190000	113059999	Island0693	1325.02	1357.8	1328.22	1314.97	1209.88	1304.98
chr13	113190000	113269999	Island0694	76.7837	79.9104	84.9857	75.7029	69.8722	83.405
chr13	113570000	114409999	Island0695	1208.84	1151.92	1197.29	1182.1	1146.06	1233.15
chr13	114440000	114469999	Island0696	37.5193	35.7523	37.0805	35.0267	34.4703	40.255
chr13	115080000	115119999	Island0697	49.2363	47.4083	48.3659	53.67	48.9105	55.971
chr13	117190000	117289999	Island0698	153.193	151.751	147.631	138.412	127.788	139.376
chr13	118350000	118389999	Island0699	45.6215	43.2614	44.796	47.4556	46.2709	37.2221
chr13	118690000	118719999	Island0700	32.284	30.2606	43.0686	36.0436	30.7438	44.2529
chr13	119340000	119489999	Island0701	251.915	255.534	259.794	248.125	233.373	256.143
chr13	119610000	119819999	Island0702	366.592	395.965	383.012	401.225	306.972	372.497
chr14	7750000	8229999	Island0703	754.749	763.576	724.797	751.267	683.505	756.435
chr14	8310000	8519999	Island0704	204.673	224.825	199.452	209.256	217.846	214.51
chr14	8550000	8739999	Island0705	254.907	257.215	266.588	255.921	242.379	245.252
chr14	11530000	12159999	Island0706	849.357	867.695	804.025	850.358	724.963	832.534
chr14	14010000	14069999	Island0707	67.0611	69.8235	65.4091	63.839	72.8224	61.2097
chr14	14710000	14769999	Island0708	62.823	61.1936	65.5242	61.1273	59.0032	60.2446
chr14	18260000	18329999	Island0709	83.3901	75.6515	83.8342	77.1718	79.0332	68.6541
chr14	19700000	21859999	Island0710	3841.3	3787.51	3680.18	3714.07	3326.23	3634.81
chr14	24130000	24289999	Island0711	217.512	204.651	206.476	219.877	204.182	210.649
chr14	24450000	24509999	Island0712	83.5147	89.3248	81.531	87.9058	81.5176	80.2343
chr14	25540000	25869999	Island0713	496.352	497.507	498.399	528.677	462.709	525.934
chr14	26300000	26719999	Island0714	716.606	693.304	716.851	707.992	652.762	681.991
chr14	26830000	27549999	Island0715	1596.5	1619.61	1587.44	1567.05	1412.97	1545.68
chr14	27590000	27759999	Island0716	204.923	198.039	199.567	196.941	177.786	201.689
chr14	29900000	30059999	Island0717	172.265	177.081	180.451	177.28	178.096	184.594
chr14	30420000	31269999	Island0718	1364.53	1339.98	1365.18	1364.12	1198.54	1318.76
chr14	31310000	31569999	Island0719	345.153	345.419	330.27	343.714	306.817	329.898
chr14	31600000	31859999	Island0720	463.444	448.978	436.214	446.082	392.837	432.603
chr14	31890000	31969999	Island0721	90.6197	90.3335	91.2042	91.9734	76.7041	96.3638
chr14	32030000	32599999	Island0722	984.103	982.797	967.087	952.614	887.222	925.313
chr14	33300000	33339999	Island0723	40.5109	47.1841	48.5962	38.1904	44.5629	39.29
chr14	33400000	33449999	Island0724	50.4828	47.7445	51.9357	53.218	60.2454	52.9381
chr14	34160000	34779999	Island0725	1223.8	1241.69	1184.27	1238.93	1073.08	1177.6
chr14	36880000	36969999	Island0726	123.527	124.293	127.363	124.853	111.796	113.183
chr14	37110000	37139999	Island0727	41.882	33.847	38.6927	43.049	39.439	33.2242
chr14	40860000	41009999	Island0728	193.829	163.631	171.238	161.914	171.73	162.261
chr14	45210000	45779999	Island0729	969.145	935.277	912.042	926.513	864.707	910.425
chr14	46330000	46429999	Island0730	134.745	129.448	137.497	136.943	123.13	126.417
chr14	46760000	46839999	Island0731	110.937	110.283	111.472	111.521	110.709	107.668
chr14	47180000	47749999	Island0732	1083.82	1111.57	1046.78	1072.72	963.305	1046.49
chr14	48440000	48809999	Island0733	532.998	558.812	531.679	532.519	490.037	529.243
chr14	48940000	49239999	Island0734	412.463	412.665	405.813	390.717	401.532	394.141
chr14	50770000	50939999	Island0735	337.3	322.331	301.481	311.512	259.303	324.108
chr14	50970000	51109999	Island0736	252.788	240.179	243.326	226.77	214.585	233.396
chr14	51860000	51949999	Island0737	118.541	113.533	111.241	121.916	111.33	118.835
chr14	51980000	52359999	Island0738	839.759	845.615	836.154	838.381	699.498	781.94
chr14	53790000	53839999	Island0739	41.1341	52.1155	50.2084	49.4894	48.2895	58.4525
chr14	54050000	54119999	Island0740	78.7781	77.5568	83.2584	77.2848	64.7482	74.4442
chr14	54150000	54289999	Island0741	191.585	188.176	179.645	185.529	174.68	191.073
chr14	54320000	55219999	Island0742	1651.1	1644.05	1598.95	1648.74	1456.91	1667.69
chr14	55430000	55939999	Island0743	939.603	984.366	951.656	993.516	878.216	968.739
chr14	56400000	56979999	Island0744	1103.89	1068.54	1046.54	1023.57	978.366	979.906
chr14	57030000	57059999	Island0745	29.2925	34.4074	27.9831	34.2358	33.0728	37.6357
chr14	57310000	57999999	Island0746	1395.94	1402.3	1353.32	1344.91	1196.99	1360.4
chr14	58030000	58109999	Island0747	70.5512	80.6949	79.9188	81.8043	76.5489	83.405
chr14	59200000	59229999	Island0748	37.1454	35.9765	43.1838	33.2189	34.4703	40.8064
chr14	59400000	59469999	Island0749	86.3816	84.1693	92.8164	77.1718	77.6358	77.8907
chr14	59530000	59629999	Island0750	111.062	114.878	117.805	116.492	118.938	112.493
chr14	60170000	60279999	Island0751	150.077	155.898	152.583	153.327	138.036	156.471
chr14	60450000	60589999	Island0752	130.881	134.94	138.534	140.672	137.105	145.166
chr14	60620000	61179999	Island0753	778.432	787.56	765.217	783.921	719.373	806.341
chr14	61270000	61449999	Island0754	247.677	250.378	245.514	247.56	219.554	242.357
chr14	61520000	61699999	Island0755	255.53	259.345	267.624	257.39	245.484	261.382
chr14	62300000	62359999	Island0756	69.8033	68.9269	73.2397	76.1549	67.6984	65.0697
chr14	62680000	62969999	Island0757	444.747	436.761	430.571	441.111	431.965	397.449
chr14	63020000	63079999	Island0758	63.3216	65.3405	64.7181	69.3755	52.1712	77.8907
chr14	63120000	63279999	Island0759	209.535	207.565	206.131	204.85	184.463	213.407
chr14	63340000	63679999	Island0760	480.771	467.918	449.457	462.127	404.017	450.939
chr14	63860000	63949999	Island0761	108.071	109.835	110.666	102.142	99.9949	119.386
chr14	64160000	64209999	Island0762	48.613	56.0381	42.7232	54.9129	43.1655	60.3825
chr14	64400000	65419999	Island0763	1571.07	1589.35	1499.92	1575.98	1390.3	1593.24
chr14	65520000	65599999	Island0764	114.677	121.154	108.478	124.627	111.64	107.255
chr14	65740000	65899999	Island0765	246.68	224.489	214.652	244.283	216.604	233.396
chr14	65950000	66129999	Island0766	204.424	187.952	198.991	205.98	189.276	200.034
chr14	66160000	66219999	Island0767	73.4182	70.3839	66.9061	62.7091	63.5061	69.0676
chr14	66280000	66329999	Island0768	63.5709	68.3665	74.0458	72.2002	69.2511	65.3454
chr14	66790000	66879999	Island0769	86.8802	95.8252	87.7495	87.4538	90.9891	81.6129
chr14	66950000	67099999	Island0770	248.051	259.793	243.326	244.283	218.312	222.505
chr14	67180000	67239999	Island0771	59.9561	63.6593	61.6089	68.6976	63.0402	79.545
chr14	67630000	67999999	Island0772	564.285	540.432	544.577	546.304	526.681	528.967
chr14	68030000	68089999	Island0773	85.5091	76.8843	77.1551	78.3017	71.7355	84.2322
chr14	69690000	69879999	Island0774	219.507	238.722	222.598	227.222	207.132	227.468
chr14	69980000	70009999	Island0775	36.7714	38.218	34.8925	35.7047	40.0601	38.4628
chr14	70060000	70789999	Island0776	1187.65	1183.53	1164.93	1206.61	1065.94	1173.46
chr14	72580000	72609999	Island0777	31.2869	28.5795	31.2075	32.315	35.0914	40.6686
chr14	73100000	73169999	Island0778	66.5625	76.6602	73.47	68.3586	69.0958	73.617
chr14	73200000	73329999	Island0779	205.421	186.831	198.991	181.8	176.233	190.66
chr14	73360000	73429999	Island0780	84.3873	79.35	78.3066	78.0757	73.754	89.8844
chr14	73550000	73589999	Island0781	41.882	47.5203	46.4082	48.3595	44.0971	39.5657
chr14	74870000	74949999	Island0782	89.8718	88.204	95.2347	89.7136	92.6971	95.5367
chr14	75280000	75349999	Island0783	78.1548	88.7644	81.8765	84.4031	86.1757	76.2363
chr14	75700000	76909999	Island0784	1872.6	1878.17	1833.64	1857.09	1681.13	1867.86
chr14	76960000	77039999	Island0785	108.071	118.353	97.3075	110.052	103.721	100.637
chr14	77140000	77199999	Island0786	67.5597	66.4612	64.0272	63.613	66.7668	67.8269
chr14	77240000	77299999	Island0787	72.047	80.9191	71.6275	68.1326	65.6799	64.9319
chr14	77340000	77729999	Island0788	558.302	584.702	512.333	542.575	506.806	525.796
chr14	77840000	77869999	Island0789	40.7602	33.847	33.5106	34.4618	37.4204	42.0472
chr14	78220000	78309999	Island0790	111.062	105.015	109.86	107.679	111.019	110.288
chr14	78480000	78719999	Island0791	332.937	309.218	308.16	316.144	308.214	289.092
chr14	78740000	78779999	Island0792	42.6299	46.1754	44.6808	44.6308	40.5259	45.7694
chr14	78820000	78949999	Island0793	132.377	146.82	142.794	122.255	124.994	140.479
chr14	79010000	79039999	Island0794	40.6355	41.132	37.7714	45.5347	33.6939	46.3208
chr14	79080000	79169999	Island0795	117.793	109.162	113.66	122.142	104.187	110.288
chr14	79270000	79679999	Island0796	682.577	693.864	665.146	664.83	631.334	653.041
chr14	87090000	87149999	Island0797	59.7068	59.5125	59.8815	61.2403	70.4933	66.4483
chr14	87390000	87519999	Island0798	131.629	131.241	132.545	136.039	133.223	129.45
chr14	99020000	99569999	Island0799	921.03	920.707	915.266	891.938	857.72	873.065
chr14	99770000	99809999	Island0800	41.0095	41.6924	42.3777	35.8176	41.9233	50.8702
chr14	100060000	100369999	Island0801	413.709	428.692	413.067	412.637	353.709	394.692
chr14	101600000	101799999	Island0802	273.106	276.268	285.819	291.174	258.682	281.234
chr14	103060000	103189999	Island0803	167.154	182.348	178.608	178.862	173.904	170.394
chr14	105100000	105179999	Island0804	153.941	153.544	148.898	154.57	129.341	142.133
chr14	105220000	105319999	Island0805	110.688	116.111	117.345	115.023	116.298	107.53
chr14	105780000	105929999	Island0806	256.403	237.714	258.527	249.481	231.355	222.505
chr14	118080000	118239999	Island0807	195.699	193.332	184.251	203.946	186.326	206.789
chr14	118360000	118439999	Island0808	94.7331	102.774	97.7681	92.1994	89.1259	90.9873
chr14	118470000	119029999	Island0809	798.376	787.448	768.556	810.699	725.739	815.439
chr14	120240000	120409999	Island0810	220.13	223.928	230.544	209.369	215.983	230.363
chr14	120470000	120509999	Island0811	44.6243	49.986	44.796	38.4164	43.476	50.5945
chr14	120800000	120999999	Island0812	319.6	307.089	314.033	320.099	271.259	303.98
chr14	121030000	121079999	Island0813	41.6327	55.2536	46.293	47.6815	47.2026	54.7303
chr14	121170000	121509999	Island0814	418.695	413.898	397.752	417.044	385.229	428.881
chr14	121540000	122589999	Island0815	1536.05	1571.09	1507.17	1545.13	1423.37	1538.93
chr15	3970000	4029999	Island0816	72.7949	66.6854	68.4031	70.7314	66.1457	65.2076
chr15	5100000	5249999	Island0817	223.371	215.635	227.665	219.99	221.728	202.102
chr15	5890000	5949999	Island0818	64.1941	66.125	64.2575	62.9351	58.0716	65.759
chr15	5990000	6049999	Island0819	78.9027	67.8061	77.846	74.686	79.1885	73.8927
chr15	6700000	6799999	Island0820	168.899	180.779	189.663	179.314	163.035	167.362
chr15	6840000	6919999	Island0821	84.6366	85.178	81.6462	81.9173	84.0019	87.8165
chr15	6950000	7229999	Island0822	459.082	441.468	434.947	451.167	397.65	433.431
chr15	7950000	8529999	Island0823	933.37	950.967	955.341	919.734	875.11	893.744
chr15	8560000	8889999	Island0824	456.838	451.443	466.27	452.41	407.122	458.797
chr15	9060000	9209999	Island0825	255.53	260.689	257.836	245.752	227.162	261.106
chr15	10070000	10109999	Island0826	38.5165	45.1667	38.6927	36.8345	37.1099	37.6357
chr15	10420000	10529999	Island0827	186.225	191.09	188.166	181.913	154.185	167.775
chr15	10560000	10759999	Island0828	384.168	370.188	367.581	368.007	315.046	362.157
chr15	10860000	10999999	Island0829	123.402	125.525	122.987	132.424	126.546	127.382
chr15	11380000	11409999	Island0830	47.7405	41.8045	40.5352	48.3595	42.5444	44.1151
chr15	11840000	11909999	Island0831	69.3048	71.3926	72.2033	73.4431	74.6856	69.6191
chr15	11960000	12049999	Island0832	166.406	162.286	161.45	158.976	146.887	149.026
chr15	12080000	12979999	Island0833	1559.36	1543.07	1521.11	1588.86	1383	1538.38
chr15	13060000	13129999	Island0834	64.6927	60.0729	61.6089	62.7091	62.4192	59.9689
chr15	25270000	25449999	Island0835	263.134	265.06	262.673	258.52	236.634	262.347
chr15	25560000	25999999	Island0836	693.671	697.339	666.067	654.887	610.994	652.076
chr15	27460000	27489999	Island0837	40.0123	32.8383	43.0686	36.4956	39.2837	39.29
chr15	27590000	27689999	Island0838	102.96	101.541	109.053	110.052	104.964	109.736
chr15	27840000	28079999	Island0839	262.386	263.043	276.261	269.819	266.601	275.168
chr15	31260000	31609999	Island0840	511.185	519.137	500.932	504.272	450.753	516.008
chr15	34010000	34189999	Island0841	313.492	318.409	308.39	320.777	284.147	287.989
chr15	34420000	34539999	Island0842	173.76	179.994	171.929	169.71	141.763	168.602
chr15	34840000	34919999	Island0843	78.9027	90.4456	82.222	78.0757	83.3808	90.0223
chr15	35280000	35329999	Island0844	63.9449	61.8661	61.8392	54.7999	51.8607	62.4504
chr15	35370000	35519999	Island0845	167.154	155.001	167.668	157.055	154.65	156.608
chr15	35880000	35939999	Island0846	65.0667	52.4517	60.5725	59.8844	58.0716	65.4833
chr15	36100000	36339999	Island0847	282.454	275.932	255.303	287.897	276.228	286.61
chr15	36450000	37409999	Island0848	1539.29	1519.53	1473.43	1506.71	1323.53	1475.37
chr15	37750000	37799999	Island0849	54.7208	57.3831	55.1601	60.2234	50.308	58.7282
chr15	37920000	38559999	Island0850	1078.71	1128.38	1048.85	1082.1	950.417	1044.84
chr15	38620000	38719999	Island0851	129.884	132.922	130.357	129.938	115.522	124.763
chr15	38920000	38949999	Island0852	25.3037	36.8731	29.365	28.5863	33.8492	30.1912
chr15	39080000	39149999	Island0853	92.4894	96.3856	99.15	103.046	92.8524	96.5017
chr15	39190000	39689999	Island0854	720.096	689.269	711.439	673.304	633.353	677.028
chr15	39720000	39949999	Island0855	375.318	333.651	350.307	342.132	335.852	333.896
chr15	41150000	41199999	Island0856	61.5765	58.728	63.3362	59.0935	55.4319	60.5204
chr15	41280000	41379999	Island0857	106.949	111.74	104.678	109.148	104.187	99.3968
chr15	41390000	41509999	Island0858	150.077	145.363	155.347	144.4	133.223	147.096
chr15	41600000	41909999	Island0859	427.421	401.233	427.808	405.406	367.528	377.597
chr15	43240000	43279999	Island0860	72.047	70.6081	73.47	68.4716	66.1457	57.3496
chr15	44380000	44439999	Island0861	67.3104	60.8574	62.8756	59.7714	69.2511	66.724
chr15	50650000	50969999	Island0862	512.681	512.077	525.576	504.611	466.125	483.06
chr15	51770000	52049999	Island0863	465.439	450.547	443.123	428.004	421.252	423.091
chr15	53090000	53359999	Island0864	360.484	372.542	358.138	366.199	329.952	377.873
chr15	55000000	55379999	Island0865	607.164	608.126	604.228	610.821	538.948	594.864
chr15	55520000	55609999	Island0866	109.192	107.145	118.842	106.436	117.385	111.528
chr15	57820000	58229999	Island0867	644.185	652.62	626.453	639.068	582.889	619.679
chr15	58280000	58309999	Island0868	32.284	35.6403	34.4319	38.6424	29.1911	36.2571
chr15	58350000	58479999	Island0869	148.831	161.614	155.231	158.863	160.24	138.825
chr15	58770000	59689999	Island0870	1462.38	1455.42	1422.07	1448.86	1320.9	1416.51
chr15	61960000	62259999	Island0871	582.235	548.613	570.487	569.58	492.366	517.387
chr15	63930000	64059999	Island0872	185.602	192.099	192.312	184.964	173.438	178.528
chr15	64090000	64209999	Island0873	143.097	148.053	141.643	132.763	117.541	128.347
chr15	65780000	65949999	Island0874	237.705	206.557	231.005	202.138	221.107	196.036
chr15	72980000	73839999	Island0875	1288.25	1321.72	1294.25	1325.14	1180.84	1292.02
chr15	74510000	74789999	Island0876	373.697	354.049	355.835	391.734	354.174	383.387
chr15	74900000	74979999	Island0877	78.0302	94.9286	81.8765	88.8097	72.9776	84.7836
chr15	75570000	77379999	Island0878	3679.76	3760.38	3622.26	3838.48	3263.81	3678.09
chr15	77740000	78069999	Island0879	634.089	619.109	616.434	650.819	529.165	641.736
chr15	78370000	78449999	Island0880	104.58	105.128	101.914	105.984	89.4364	107.117
chr15	78500000	78639999	Island0881	162.916	175.736	170.778	170.84	160.085	193.417
chr15	78710000	80359999	Island0882	3226.41	3296.28	3133.76	3304.94	2811.81	3262.45
chr15	80500000	82379999	Island0883	3646.1	3662.43	3622.72	3683.79	3107.92	3613.58
chr15	82800000	83659999	Island0884	1468.11	1540.49	1430.48	1563.43	1311.73	1511.22
chr15	83720000	83769999	Island0885	53.2251	53.7966	53.6631	58.3025	47.2026	59.6932
chr15	83980000	84469999	Island0886	632.842	671.897	630.944	691.608	624.813	702.395
chr15	84480000	84569999	Island0887	82.1436	99.4117	88.7859	99.5437	82.915	102.981
chr15	84580000	86289999	Island0888	2523.14	2609.81	2454.57	2649.26	2349.1	2575.63
chr15	88610000	89589999	Island0889	1645.49	1621.63	1573.5	1612.13	1399.93	1611.72
chr15	91010000	91079999	Island0890	69.3048	67.4699	74.8519	71.7483	71.5802	62.864
chr15	93220000	93339999	Island0891	140.355	155.114	144.867	146.999	143.316	141.72
chr15	93380000	93579999	Island0892	261.638	286.691	272.231	267.107	234.771	288.264
chr15	94520000	94669999	Island0893	170.769	182.348	181.026	182.591	166.296	183.353
chr15	95760000	96019999	Island0894	365.47	364.472	366.544	369.475	338.958	385.455
chr15	96090000	96849999	Island0895	1288.74	1388.4	1305.88	1325.93	1183.64	1283.75
chr15	96920000	97079999	Island0896	207.54	226.73	230.774	217.618	200.456	228.709
chr15	97120000	98219999	Island0897	1582.29	1663.66	1548.28	1696.76	1450.55	1677.2
chr15	98440000	101339999	Island0898	5801.41	6020.96	5767.4	6092.28	5164.64	6036.46
chr15	101970000	102819999	Island0899	1807.28	1848.14	1772.72	1844.44	1503.18	1748.2
chr15	102860000	103549999	Island0900	1198.12	1209.86	1164.47	1210.79	1058.33	1225.16
chr16	3830000	4319999	Island0901	806.727	828.468	808.516	826.292	721.857	794.76
chr16	4380000	4799999	Island0902	734.805	741.272	716.621	725.957	641.427	733.689
chr16	4840000	5259999	Island0903	597.442	602.746	580.39	595.228	540.966	581.354
chr16	8380000	8429999	Island0904	53.599	49.2015	51.7054	58.1895	54.5003	51.9731
chr16	8450000	8949999	Island0905	991.581	1022.81	923.212	976.003	828.063	911.941
chr16	8990000	9309999	Island0906	409.097	408.742	437.02	418.287	380.881	406.41
chr16	9340000	9399999	Island0907	66.6871	60.9695	63.912	62.3702	49.5316	66.4483
chr16	9990000	10029999	Island0908	45.4968	43.2614	41.4564	45.1958	36.7994	49.3537
chr16	10170000	10469999	Island0909	328.574	325.694	315.645	316.37	291.911	307.84
chr16	10520000	10569999	Island0910	52.9758	55.0295	55.851	60.7883	56.8294	52.5245
chr16	10590000	10749999	Island0911	156.185	170.244	153.159	150.954	159.309	170.67
chr16	10830000	10909999	Island0912	90.4951	92.2388	83.719	98.5268	97.5105	105.187
chr16	10930000	11469999	Island0913	843	834.632	855.039	830.811	743.751	830.604
chr16	13070000	13169999	Island0914	143.969	147.829	133.236	140.898	132.757	134.827
chr16	13250000	14219999	Island0915	1725.51	1682.94	1692.8	1684.22	1456.6	1668.24
chr16	14260000	14319999	Island0916	76.4097	74.867	74.161	81.8043	71.4249	75.8228
chr16	14360000	14399999	Island0917	48.4884	46.96	54.354	48.9244	38.0415	47.4237
chr16	15550000	15739999	Island0918	265.751	252.06	269.697	260.667	247.813	240.565
chr16	15770000	15899999	Island0919	163.664	165.649	163.638	149.824	144.247	149.164
chr16	16040000	16159999	Island0920	142.598	137.854	142.219	129.938	138.502	137.584
chr16	16200000	16389999	Island0921	304.019	313.814	300.905	301.456	255.888	277.373
chr16	16520000	16599999	Island0922	105.702	113.645	117.345	111.295	114.746	107.53
chr16	16820000	17939999	Island0923	2096.59	2081.93	2050.71	2130.64	1838.42	2055.62
chr16	17970000	18109999	Island0924	160.672	163.407	163.638	183.947	149.837	149.302
chr16	18190000	18979999	Island0925	1291.36	1313.53	1253.14	1326.72	1145.13	1268.17
chr16	20080000	20839999	Island0926	1497.53	1497.68	1471.93	1489.54	1309.4	1437.19
chr16	21180000	21529999	Island0927	386.536	396.862	383.933	413.654	386.005	416.06
chr16	21660000	21729999	Island0928	84.7612	82.8244	81.0704	81.5784	80.7412	91.8145
chr16	21760000	21869999	Island0929	153.318	159.036	147.401	145.53	133.534	154.265
chr16	21900000	22659999	Island0930	1241.13	1239.56	1192.22	1225.14	1096.68	1213.72
chr16	22800000	22919999	Island0931	138.485	155.226	152.468	150.05	137.415	152.611
chr16	23030000	23309999	Island0932	378.808	400.449	379.787	382.13	336.473	371.394
chr16	23890000	23989999	Island0933	111.436	103.895	103.987	108.131	99.0632	104.222
chr16	24390000	24519999	Island0934	155.063	162.062	148.092	159.541	149.837	153.713
chr16	25020000	25069999	Island0935	78.0302	82.3761	79.8037	69.2625	75.7725	74.7199
chr16	28800000	28949999	Island0936	203.925	204.875	199.797	201.234	195.021	195.761
chr16	29570000	30889999	Island0937	2071.91	2145.25	2047.26	2162.62	1886.24	2153.78
chr16	30920000	31369999	Island0938	763.723	791.146	750.016	780.644	685.99	763.88
chr16	31400000	34129999	Island0939	5055.88	5175.57	4988.71	5148.36	4439.52	4997.27
chr16	34650000	34749999	Island0940	119.788	108.49	117.23	113.893	109.156	135.654
chr16	34940000	35199999	Island0941	363.85	364.36	346.392	381.113	332.281	351.266
chr16	35310000	36129999	Island0942	1428.85	1481.09	1395.59	1475.3	1283.79	1418.3
chr16	36630000	36919999	Island0943	411.59	364.92	404.546	366.764	375.291	382.422
chr16	37500000	37579999	Island0944	100.093	101.429	103.987	102.933	105.895	94.4338
chr16	37630000	37689999	Island0945	84.138	85.29	74.9671	88.8097	83.0703	81.6129
chr16	37750000	37999999	Island0946	279.587	286.467	270.618	291.4	277.781	282.061
chr16	38080000	38749999	Island0947	1108	1074.48	1086.27	1111.25	1009.11	1103.01
chr16	42270000	42309999	Island0948	51.7293	39.1146	43.299	41.4671	45.8051	43.7015
chr16	42870000	42919999	Island0949	65.316	59.6246	70.8214	68.0196	73.2882	57.7632
chr16	43540000	43629999	Island0950	71.2991	89.1006	75.4277	88.0187	90.8339	88.6437
chr16	43850000	43939999	Island0951	112.059	112.861	111.587	108.357	103.721	106.152
chr16	43980000	44299999	Island0952	428.418	406.052	423.086	386.989	375.447	399.103
chr16	44320000	44439999	Island0953	163.664	172.485	165.711	177.845	161.793	155.23
chr16	44470000	44569999	Island0954	111.561	122.163	114.581	121.238	106.827	110.563
chr16	44670000	44769999	Island0955	108.569	108.266	107.096	121.012	102.79	116.767
chr16	45720000	45769999	Island0956	59.9561	59.2883	59.1906	61.2403	52.9476	60.3825
chr16	46440000	46509999	Island0957	89.3732	80.6949	85.7918	80.9004	82.7597	80.7857
chr16	48230000	48679999	Island0958	724.708	674.923	678.274	699.291	631.8	660.347
chr16	48930000	49019999	Island0959	114.054	127.543	125.982	121.012	109.622	110.563
chr16	50180000	50209999	Island0960	30.9129	33.0625	33.1652	31.1851	35.2466	36.6706
chr16	50290000	50559999	Island0961	364.473	361.334	365.162	346.2	340.2	347.268
chr16	50730000	50759999	Island0962	35.7742	36.9852	37.7714	34.9137	39.2837	41.22
chr16	55810000	56179999	Island0963	546.834	522.836	557.589	538.395	508.98	521.661
chr16	56680000	56719999	Island0964	51.2307	53.6845	50.4387	42.484	48.9105	44.9422
chr16	56870000	56919999	Island0965	60.0807	69.9356	61.9544	63.1611	71.2696	59.0039
chr16	57110000	57309999	Island0966	287.565	287.812	297.565	284.62	270.949	281.923
chr16	57360000	57399999	Island0967	46.2447	44.6064	41.9171	44.4048	47.5131	52.9381
chr16	57430000	57489999	Island0968	64.3188	64.2197	61.1483	60.7883	58.3821	64.2426
chr16	57520000	57579999	Island0969	77.033	64.8922	76.1186	74.686	59.0032	61.6232
chr16	59470000	59649999	Island0970	255.904	260.353	241.369	253.887	233.684	229.95
chr16	64720000	64929999	Island0971	372.201	373.102	380.708	379.305	343.305	358.435
chr16	72660000	72719999	Island0972	74.0414	70.6081	76.0035	66.3248	74.6856	74.3063
chr16	72960000	73029999	Island0973	85.3845	90.2214	82.3371	86.5499	83.0703	80.2343
chr16	76290000	76369999	Island0974	88.0021	77.7809	84.8706	87.0018	92.2313	79.8207
chr16	78300000	78379999	Island0975	106.575	100.869	98.6894	95.589	95.8025	90.0223
chr16	78530000	78589999	Island0976	66.3132	66.7975	69.5547	71.8613	71.7355	71.1355
chr16	84700000	84889999	Island0977	399.5	396.974	381.63	381.113	331.971	346.441
chr16	87350000	87539999	Island0978	316.234	308.21	310.808	327.104	281.818	302.464
chr16	87570000	87619999	Island0979	66.8118	57.6072	64.3727	68.4716	61.9533	62.864
chr16	87670000	87759999	Island0980	109.442	111.18	106.29	113.328	106.672	108.495
chr16	89760000	91109999	Island0981	2069.17	2154.33	2040.58	2094.26	1889.65	2111.18
chr16	91260000	91959999	Island0982	1190.89	1223.31	1143.97	1211.81	1070.44	1191.8
chr16	91990000	92179999	Island0983	237.83	255.198	228.126	243.492	241.447	231.328
chr16	92280000	92549999	Island0984	336.303	349.566	320.366	352.527	340.045	351.68
chr16	93420000	93469999	Island0985	55.9673	59.0642	55.851	62.7091	51.5502	56.2467
chr16	93530000	93609999	Island0986	93.1127	99.7479	103.756	105.758	92.3866	101.74
chr16	93660000	94799999	Island0987	1983.91	2019.84	1945.92	2050.31	1758.29	1965.33
chr16	95580000	95779999	Island0988	233.966	221.239	228.701	240.554	227.628	237.946
chr16	95910000	96239999	Island0989	580.988	558.14	546.649	557.038	492.211	533.517
chr16	97940000	97999999	Island0990	58.3357	55.7019	57.0026	66.0988	53.5687	53.6274
chr17	3110000	3159999	Island0991	77.9055	72.8496	73.5852	74.1211	74.5303	73.8927
chr17	3190000	3259999	Island0992	88.376	93.8078	98.8045	89.9396	82.1386	89.7466
chr17	3510000	3559999	Island0993	70.0526	62.3144	65.6394	65.3079	59.3137	59.0039
chr17	4940000	5349999	Island0994	452.101	458.952	442.663	461.675	437.245	458.383
chr17	5400000	5439999	Island0995	45.4968	54.8053	58.8451	54.2349	57.9163	43.7015
chr17	5790000	6219999	Island0996	612.026	622.472	600.658	648.22	554.009	620.644
chr17	6730000	6899999	Island0997	245.807	245.895	234.69	236.148	212.567	244.563
chr17	7160000	7239999	Island0998	81.1464	94.5924	87.6343	92.7643	86.331	87.1273
chr17	8170000	8199999	Island0999	46.9926	46.7358	43.8747	53.105	40.8364	46.3208
chr17	8280000	8469999	Island1000	228.107	244.999	233.538	235.131	220.175	243.598
chr17	10190000	10569999	Island1001	645.307	607.229	621.847	600.313	535.842	596.932
chr17	12100000	12319999	Island1002	293.174	292.071	288.122	292.078	280.886	288.816
chr17	12740000	12779999	Island1003	48.8623	46.6237	49.5174	43.6139	44.5629	55.5574
chr17	12840000	13019999	Island1004	339.793	329.728	322.554	344.957	302.78	336.102
chr17	13650000	13769999	Island1005	173.387	154.441	178.263	180.331	141.608	166.948
chr17	13800000	13909999	Island1006	140.604	135.949	133.121	119.43	115.522	129.174
chr17	14160000	14239999	Island1007	75.2879	83.8331	83.1432	80.5614	77.4805	77.4771
chr17	14900000	14959999	Island1008	126.519	118.689	103.871	114.345	100.305	108.909
chr17	15060000	15109999	Island1009	71.2991	73.9703	75.3125	66.7767	64.2824	76.2363
chr17	15180000	15269999	Island1010	97.1014	92.0146	93.3922	95.928	101.237	98.4317
chr17	15330000	15839999	Island1011	735.054	726.927	753.241	765.164	698.411	718.938
chr17	17330000	17679999	Island1012	702.022	669.656	680.116	644.831	621.863	650.146
chr17	17700000	17789999	Island1013	104.456	94.2561	103.296	84.2901	90.9891	91.6766
chr17	17820000	17859999	Island1014	57.7124	54.6932	57.8087	49.4894	66.301	54.7303
chr17	21420000	21589999	Island1015	206.917	191.202	214.652	211.742	185.394	198.931
chr17	21700000	21759999	Island1016	89.3732	87.1953	92.2406	86.2109	92.8524	80.0964
chr17	23540000	23869999	Island1017	658.146	651.948	635.55	666.186	553.543	652.214
chr17	23960000	25299999	Island1018	2419.18	2480.7	2338.49	2444.53	2125.2	2416.68
chr17	25360000	25519999	Island1019	139.357	162.399	152.122	165.529	154.185	180.182
chr17	25540000	26289999	Island1020	1415.39	1427.18	1367.6	1469.2	1228.66	1426.98
chr17	26410000	26899999	Island1021	791.271	797.871	776.387	815.445	702.914	819.713
chr17	26930000	27259999	Island1022	579.991	585.935	565.19	611.047	523.731	611.545
chr17	27290000	30959999	Island1023	7874.19	8058.17	7649.41	8145.75	6930.7	8036.94
chr17	30990000	32529999	Island1024	2812.45	2863.44	2736.93	2872.64	2441.8	2746.3
chr17	32670000	32709999	Island1025	42.1313	39.8992	42.7232	47.7945	43.7866	45.7694
chr17	32740000	33099999	Island1026	592.331	574.055	583.5	584.042	533.358	548.268
chr17	33490000	33859999	Island1027	623.369	612.273	597.779	636.921	551.369	611.407
chr17	33890000	34219999	Island1028	527.265	507.257	514.175	544.27	471.87	525.934
chr17	34250000	34309999	Island1029	64.5681	61.5299	63.5666	61.8052	68.0089	61.7611
chr17	34380000	34419999	Island1030	33.7798	34.9678	43.6444	46.4386	40.3706	37.7735
chr17	34550000	34689999	Island1031	237.082	234.912	245.399	250.723	213.188	244.287
chr17	34830000	35289999	Island1032	927.761	957.804	924.018	979.166	806.015	935.377
chr17	35480000	36029999	Island1033	1067.87	1100.03	1097.44	1143.11	937.064	1100.12
chr17	36220000	36279999	Island1034	84.3873	83.721	87.7495	84.0641	77.0147	90.1602
chr17	36820000	37099999	Island1035	630.848	620.454	607.107	623.363	532.271	553.92
chr17	37190000	37229999	Island1036	50.1088	43.8218	52.6267	51.2972	46.892	51.9731
chr17	37970000	38029999	Island1037	94.9824	89.3248	92.7012	86.2109	89.9022	84.2322
chr17	40890000	40939999	Island1038	51.7293	52.5638	50.8993	55.8168	50.9291	50.043
chr17	42800000	42919999	Island1039	170.021	159.933	169.626	157.507	157.601	153.851
chr17	42980000	43099999	Island1040	140.355	135.164	145.558	139.429	131.67	137.722
chr17	43530000	43669999	Island1041	163.165	172.261	163.177	152.762	150.924	158.125
chr17	43800000	43839999	Island1042	58.3357	52.5638	52.5115	57.2856	49.9974	50.8702
chr17	44770000	44799999	Island1043	33.2812	36.761	36.2744	38.7554	35.7125	38.4628
chr17	45340000	46339999	Island1044	1851.04	1861.14	1782.97	1900.14	1653.49	1845.94
chr17	46370000	48129999	Island1045	3578.42	3683.27	3519.31	3732.49	3103.57	3659.07
chr17	48320000	48509999	Island1046	260.017	271.113	249.314	267.107	248.279	271.997
chr17	48580000	48649999	Island1047	62.5737	70.496	64.9484	71.1833	71.1144	75.547
chr17	48930000	49069999	Island1048	131.505	133.259	129.436	135.926	126.08	139.1
chr17	53450000	53699999	Island1049	493.609	474.643	475.022	463.37	394.079	460.727
chr17	55930000	57179999	Island1050	2281.45	2320.2	2200.53	2365.09	2016.98	2246.56
chr17	57240000	57279999	Island1051	63.6956	68.5907	67.1364	67.4547	59.9348	57.2117
chr17	63320000	63359999	Island1052	41.2588	41.9165	33.2803	40.7892	39.2837	52.6624
chr17	63400000	63549999	Island1053	199.937	193.892	191.506	194.003	182.599	191.901
chr17	63800000	63899999	Island1054	117.793	123.732	130.127	121.69	122.199	114.837
chr17	65540000	66159999	Island1055	1278.15	1269.94	1236.78	1306.61	1135.81	1237.98
chr17	66190000	66609999	Island1056	813.832	820.847	790.206	819.738	699.033	778.493
chr17	67670000	67809999	Island1057	167.403	170.804	170.087	172.874	157.29	173.565
chr17	69270000	69309999	Island1058	42.3806	38.218	41.5716	42.936	40.9917	39.9793
chr17	69340000	69429999	Island1059	74.7893	81.5915	85.5615	86.7759	84.1572	92.9174
chr17	70660000	71089999	Island1060	926.265	885.739	880.719	900.752	793.438	857.762
chr17	71160000	71249999	Island1061	96.2289	94.7045	97.4227	101.464	91.7655	109.323
chr17	71300000	71729999	Island1062	604.796	623.032	643.496	627.656	554.319	571.979
chr17	71750000	71839999	Island1063	100.966	100.981	101.453	96.041	94.2498	93.3309
chr17	72830000	72859999	Island1064	35.0263	36.4248	36.1592	31.524	33.5387	40.9443
chr17	73090000	73159999	Island1065	67.809	76.6602	87.8646	75.138	81.9834	76.5121
chr17	74130000	74869999	Island1066	1398.93	1408.69	1366.8	1370.56	1207.24	1368.53
chr17	74930000	75019999	Island1067	86.6309	95.6011	92.3558	96.8319	82.2939	93.8824
chr17	75070000	75119999	Island1068	61.5765	54.6932	63.2211	60.3363	61.3323	63.9668
chr17	75510000	75559999	Island1069	61.5765	66.6854	68.4031	64.404	58.6926	59.6932
chr17	78580000	79069999	Island1070	697.286	722.668	712.936	727.652	679.002	702.946
chr17	79330000	79379999	Island1071	78.7781	79.9104	74.6216	79.6575	66.922	78.3042
chr17	79590000	80849999	Island1072	2014.57	2069.71	2067.06	2044.88	1837.17	2043.49
chr17	80940000	80979999	Island1073	27.1734	32.8383	28.2134	33.6708	39.1284	48.5266
chr17	83230000	84879999	Island1074	2720.71	2786.78	2714.94	2786.88	2436.68	2729.34
chr17	84920000	85359999	Island1075	716.357	679.855	652.363	689.687	643.445	680.061
chr17	85460000	85519999	Island1076	71.0498	63.5472	60.227	74.46	64.593	74.8577
chr17	85570000	85719999	Island1077	149.953	155.786	155.231	168.015	148.595	173.289
chr17	85960000	86179999	Island1078	331.815	336.677	306.202	340.889	301.382	339.686
chr17	86570000	87059999	Island1079	659.392	670.328	648.678	709.348	613.478	683.508
chr17	87090000	87199999	Island1080	147.709	160.269	131.048	154.005	145.8	156.608
chr17	87250000	88179999	Island1081	1372.88	1414.29	1322.92	1467.17	1224.16	1429.05
chr17	88210000	88669999	Island1082	715.734	734.212	729.979	731.041	641.737	712.183
chr18	3270000	3439999	Island1083	189.466	184.478	186.784	172.083	183.842	185.697
chr18	4360000	4419999	Island1084	80.5231	74.7549	71.0517	67.5677	71.8907	79.4071
chr18	6030000	6149999	Island1085	128.139	138.19	130.357	123.045	136.639	118.697
chr18	6200000	6279999	Island1086	105.204	107.033	111.011	115.136	114.28	99.5346
chr18	6430000	6519999	Island1087	124.275	127.319	127.133	121.803	116.609	118.559
chr18	7560000	7649999	Island1088	106.699	102.998	112.739	108.809	110.553	98.5696
chr18	7870000	7929999	Island1089	104.082	101.317	100.762	110.052	99.2185	103.395
chr18	9950000	10139999	Island1090	327.951	321.099	326.354	299.535	307.127	298.742
chr18	10500000	10649999	Island1091	224.742	227.963	216.84	225.188	197.971	226.228
chr18	10680000	10869999	Island1092	214.022	214.85	223.059	208.239	204.027	210.649
chr18	11990000	12029999	Island1093	45.7461	44.7184	33.3955	43.9529	37.5757	39.29
chr18	12060000	12339999	Island1094	341.039	348.557	314.608	355.804	308.68	363.398
chr18	12450000	12529999	Island1095	89.4979	88.3161	84.7554	85.194	82.1386	89.0573
chr18	12640000	13039999	Island1096	549.452	556.01	548.837	537.152	507.272	534.482
chr18	13710000	13759999	Island1097	62.1998	53.6845	55.851	51.2972	62.885	52.8002
chr18	14570000	14729999	Island1098	267.995	274.811	269.121	250.385	238.187	235.878
chr18	14760000	14869999	Island1099	153.318	140.544	139.8	143.271	131.36	135.378
chr18	20480000	21149999	Island1100	1214.7	1222.42	1203.27	1224.47	1100.1	1181.87
chr18	23800000	24319999	Island1101	668.118	695.321	686.335	688.557	663.941	681.853
chr18	24350000	24529999	Island1102	249.672	236.817	240.563	244.396	211.169	235.878
chr18	24580000	24719999	Island1103	220.504	205.772	208.779	198.409	188.189	195.761
chr18	24860000	24909999	Island1104	55.3441	50.9947	57.0026	52.2011	50.1527	55.971
chr18	25380000	25589999	Island1105	234.464	227.179	226.974	230.498	222.97	213.269
chr18	30280000	30379999	Island1106	122.654	129.784	125.291	111.747	128.565	117.318
chr18	31560000	31939999	Island1107	642.44	673.354	661.23	659.406	606.801	643.529
chr18	32050000	32289999	Island1108	342.161	365.257	350.768	366.764	332.592	361.744
chr18	32840000	32869999	Island1109	41.6327	46.1754	44.6808	47.0036	36.6441	36.8085
chr18	33780000	36809999	Island1110	5977.04	6096.28	5868.16	6049	5198.8	5873.78
chr18	36930000	36999999	Island1111	66.1885	78.3413	71.973	70.7314	70.8038	76.2363
chr18	37410000	37529999	Island1112	133	130.008	141.758	141.35	138.968	144.477
chr18	37610000	39139999	Island1113	2795.37	2801.79	2781.38	2866.77	2482.17	2826.26
chr18	40170000	40349999	Island1114	277.094	268.871	255.763	263.943	220.641	235.326
chr18	42050000	42109999	Island1115	69.0555	69.3752	72.8943	64.9689	63.1955	73.4792
chr18	42190000	42469999	Island1116	486.878	481.704	476.979	475.007	423.736	446.114
chr18	42500000	42599999	Island1117	181.863	196.021	203.482	185.755	163.811	166.397
chr18	44330000	44429999	Island1118	153.817	148.613	149.013	147.903	133.689	147.51
chr18	44800000	44889999	Island1119	110.19	111.068	100.647	105.758	104.808	101.189
chr18	46150000	46429999	Island1120	379.93	365.257	371.15	372.074	342.529	346.165
chr18	46450000	47079999	Island1121	949.326	941.329	959.947	927.643	869.365	891.4
chr18	49680000	50089999	Island1122	524.024	524.293	524.194	494.216	486.932	494.778
chr18	50160000	50189999	Island1123	36.2728	34.0712	33.3955	30.8461	33.5387	39.0143
chr18	52470000	52499999	Island1124	44.001	45.0547	46.6385	41.5801	35.2466	36.6706
chr18	53160000	53359999	Island1125	271.485	252.284	258.642	266.768	234.771	260.279
chr18	53390000	53429999	Island1126	43.5024	39.675	44.4505	41.8061	43.3208	49.7673
chr18	53640000	53769999	Island1127	154.814	159.372	149.128	158.976	149.371	149.578
chr18	53850000	53959999	Island1128	127.017	121.379	136.691	122.706	139.279	135.378
chr18	56410000	56789999	Island1129	734.057	740.152	712.245	726.183	631.024	698.948
chr18	57350000	57409999	Island1130	66.4378	70.6081	61.1483	75.025	65.8351	69.7569
chr18	57870000	57929999	Island1131	67.9336	60.297	59.3058	71.5223	67.2326	60.6582
chr18	60470000	61099999	Island1132	1000.31	993.78	945.437	1004.7	888.774	1027.61
chr18	61130000	61419999	Island1133	377.811	373.662	343.282	377.95	352.466	372.634
chr18	61480000	61799999	Island1134	605.918	610.255	600.197	619.634	545.469	583.697
chr18	61910000	61949999	Island1135	45.4968	50.0981	48.5962	44.6308	47.2026	44.9422
chr18	62520000	62569999	Island1136	56.8399	53.3483	51.8206	57.9636	59.1585	59.4175
chr18	62970000	62999999	Island1137	38.7658	41.132	37.1956	39.8853	45.184	40.3929
chr18	63650000	63969999	Island1138	414.956	425.554	418.134	399.418	406.811	415.784
chr18	64330000	64389999	Island1139	70.9252	61.1936	72.8943	63.1611	64.593	66.3105
chr18	64460000	64559999	Island1140	153.069	172.261	163.292	164.174	144.713	148.75
chr18	64630000	64709999	Island1141	77.5316	71.8409	74.2761	89.1486	75.6172	79.2693
chr18	64870000	65219999	Island1142	405.732	432.614	412.722	431.733	400.445	434.533
chr18	65270000	66049999	Island1143	1267.8	1281.37	1192.45	1259.83	1079.76	1259.49
chr18	66400000	66519999	Island1144	160.174	162.062	157.535	158.185	145.334	169.292
chr18	67080000	68059999	Island1145	1762.78	1816.53	1727.58	1831.11	1610.94	1715.94
chr18	68130000	68359999	Island1146	279.213	280.751	279.025	272.982	281.663	261.382
chr18	69340000	69459999	Island1147	133.873	136.621	137.612	138.412	131.826	128.485
chr18	69770000	69799999	Island1148	36.1482	39.4508	41.4564	35.9306	36.3335	41.3579
chr18	70450000	70659999	Island1149	287.316	301.373	279.025	279.762	276.849	293.089
chr18	73570000	73869999	Island1150	370.082	400.897	387.733	371.961	363.646	391.659
chr18	73930000	74079999	Island1151	154.938	162.847	145.789	156.716	142.695	170.946
chr18	74170000	74239999	Island1152	82.3929	87.4195	87.1737	91.4084	81.9834	91.9523
chr18	74770000	74859999	Island1153	108.818	121.939	108.132	113.78	108.69	111.528
chr18	74890000	75619999	Island1154	1343.59	1370.92	1315.32	1358.47	1155.22	1374.32
chr18	75660000	75769999	Island1155	122.53	110.395	103.18	115.136	100.461	124.763
chr18	75790000	76339999	Island1156	693.671	741.048	666.182	728.669	673.568	706.668
chr18	76530000	76559999	Island1157	47.9898	47.9686	43.9899	50.1673	50.4633	51.008
chr18	76840000	77319999	Island1158	770.953	758.981	758.768	794.993	663.786	708.323
chr18	77450000	77879999	Island1159	802.115	795.854	786.175	825.501	749.962	794.347
chr18	77930000	78029999	Island1160	120.411	121.939	120.339	116.266	112.882	106.703
chr18	80040000	80369999	Island1161	533.746	536.061	543.31	562.8	486.621	500.982
chr18	80400000	80499999	Island1162	132.377	132.698	130.242	136.039	135.552	144.615
chr18	80710000	80769999	Island1163	49.8595	61.754	54.354	62.9351	47.8236	51.8352
chr18	80810000	80929999	Island1164	120.785	123.172	118.727	117.622	129.652	115.94
chr18	80960000	80989999	Island1165	45.9954	49.3136	45.7172	52.2011	44.4077	53.7652
chr18	81170000	81259999	Island1166	87.3788	82.8244	85.907	94.5721	98.4422	90.0223
chr18	82470000	83009999	Island1167	942.345	964.304	896.381	953.631	828.995	969.015
chr18	84450000	84629999	Island1168	203.925	223.144	208.894	198.296	214.585	197.691
chr18	84660000	84729999	Island1169	90.3704	105.24	93.3922	97.6228	95.9578	107.806
chr18	84790000	84989999	Island1170	386.162	376.128	367.696	372.3	328.865	356.229
chr18	90510000	90589999	Island1171	89.7472	84.1693	99.0348	85.081	90.2128	80.51
chr19	3280000	6689999	Island1172	6579.34	6731.19	6561.17	6818.91	5793.96	6734.44
chr19	6810000	7629999	Island1173	1734.11	1741.22	1726.78	1778.34	1535.33	1744.06
chr19	8560000	8599999	Island1174	46.2447	47.9686	39.9594	47.3426	39.1284	49.078
chr19	8640000	9139999	Island1175	1051.04	986.271	980.1	1001.31	899.333	985.42
chr19	9860000	10729999	Island1176	1375	1375.18	1348.49	1356.66	1205.22	1353.23
chr19	10800000	10989999	Island1177	278.092	249.594	271.54	295.919	263.806	272.686
chr19	11270000	11339999	Island1178	71.4238	70.2718	71.973	74.46	76.0831	69.6191
chr19	11760000	11829999	Island1179	106.076	108.714	105.484	107.453	94.8709	95.6745
chr19	11900000	12019999	Island1180	201.308	222.583	200.488	204.059	196.884	193.417
chr19	12720000	12799999	Island1181	110.314	102.438	101.223	92.8773	88.9706	84.0943
chr19	14410000	14919999	Island1182	980.737	956.795	934.843	937.247	837.535	856.108
chr19	15890000	15999999	Island1183	171.392	171.365	171.353	167.224	154.65	176.322
chr19	16030000	16069999	Island1184	42.6299	45.9513	42.9535	50.2803	44.2524	50.043
chr19	16120000	16219999	Island1185	128.887	136.285	135.309	130.277	125.149	124.763
chr19	16430000	16559999	Island1186	124.026	110.956	107.902	121.464	125.459	113.183
chr19	16590000	16809999	Island1187	275.848	295.097	274.879	273.321	272.657	273.789
chr19	17120000	17189999	Island1188	94.1099	91.4542	99.15	91.0695	85.3994	90.5737
chr19	17350000	17399999	Island1189	54.2222	59.7367	53.2024	54.6869	51.8607	63.0018
chr19	18590000	18729999	Island1190	225.864	215.299	215.228	213.889	204.493	211.752
chr19	20910000	20979999	Island1191	75.4125	81.4795	85.216	73.7821	75.3067	68.9298
chr19	21560000	21899999	Island1192	444.622	454.918	475.828	472.635	428.705	433.293
chr19	22960000	23339999	Island1193	773.072	768.843	730.67	727.426	675.431	731.759
chr19	23460000	23509999	Island1194	61.4519	60.0729	58.1542	57.5116	53.724	53.2138
chr19	23690000	23729999	Island1195	51.8539	52.4517	51.1296	59.9974	49.8422	47.5616
chr19	23940000	23979999	Island1196	39.0151	47.8566	42.9535	39.3203	44.0971	49.2159
chr19	24010000	24369999	Island1197	645.806	652.172	663.649	651.384	583.666	644.631
chr19	24440000	24579999	Island1198	170.52	178.313	165.135	165.304	172.507	174.944
chr19	24890000	24969999	Island1199	98.3479	100.981	93.9679	95.4761	98.5974	103.395
chr19	25140000	25269999	Island1200	136.117	148.613	140.261	138.412	134.155	150.681
chr19	25300000	25649999	Island1201	523.276	537.406	486.192	533.31	466.125	533.517
chr19	27380000	27429999	Island1202	66.6871	61.642	56.7723	67.7936	58.0716	60.5204
chr19	27870000	27909999	Island1203	43.7517	39.5629	36.9653	38.1904	38.6626	41.22
chr19	28130000	28189999	Island1204	51.8539	56.4864	55.7359	50.8452	58.0716	60.9339
chr19	28530000	28569999	Island1205	49.9842	53.0121	50.4387	46.3257	45.9604	45.9072
chr19	28620000	28679999	Island1206	79.2767	75.8756	74.8519	72.3132	68.3195	82.3022
chr19	28750000	28849999	Island1207	110.564	118.465	104.102	113.893	109.466	117.456
chr19	28960000	29389999	Island1208	693.546	720.09	706.257	714.093	643.135	672.479
chr19	29470000	30279999	Island1209	1197.5	1182.07	1179.55	1204.92	1122.46	1195.1
chr19	31060000	31149999	Island1210	120.286	109.947	118.612	110.73	113.814	106.565
chr19	32100000	32539999	Island1211	671.234	726.366	700.153	707.314	614.254	685.989
chr19	32580000	32919999	Island1212	592.83	617.204	607.337	626.187	541.432	596.381
chr19	32940000	32969999	Island1213	42.5053	43.7097	46.4082	45.9867	36.9546	47.4237
chr19	34650000	34679999	Island1214	37.6439	38.4422	42.1474	45.9867	41.9233	40.6686
chr19	34810000	34989999	Island1215	277.219	283.329	280.061	274.225	249.987	265.242
chr19	36350000	36459999	Island1216	107.697	100.981	96.1559	90.2785	93.9393	105.463
chr19	36790000	37719999	Island1217	1782.85	1781.12	1749.92	1770.21	1581.29	1763.91
chr19	37790000	38579999	Island1218	1290.99	1253.57	1232.41	1248.65	1158.17	1281.4
chr19	38680000	38719999	Island1219	32.7826	40.7958	33.5106	33.8968	29.5016	37.4978
chr19	38730000	38989999	Island1220	483.388	505.8	491.144	493.086	407.122	459.9
chr19	40220000	40669999	Island1221	550.449	550.855	552.637	553.083	517.21	548.543
chr19	40700000	40769999	Island1222	74.4154	80.9191	77.6157	85.081	74.9962	78.0285
chr19	40800000	41089999	Island1223	336.053	346.428	319.099	343.601	315.357	338.583
chr19	41200000	42459999	Island1224	2096.97	2177.64	2113.13	2201.15	1956.11	2120.83
chr19	42510000	42669999	Island1225	188.095	199.16	206.016	199.087	192.537	196.588
chr19	42750000	42799999	Island1226	56.2166	62.8748	62.415	67.0027	62.4192	70.8598
chr19	43370000	47879999	Island1227	8216.98	8366.61	8117.06	8523.92	7305.68	8353.33
chr19	52990000	54049999	Island1228	1668.55	1766.66	1639.03	1712.69	1582.22	1698.71
chr19	55210000	55609999	Island1229	521.406	499.748	495.98	485.177	479.789	496.984
chr19	55680000	55839999	Island1230	213.274	229.644	205.67	214.906	207.909	218.921
chr19	55890000	55929999	Island1231	44.6243	41.4682	47.6749	46.7776	41.147	48.8023
chr19	56380000	56489999	Island1232	127.017	134.828	124.6	130.39	111.33	129.037
chr19	56530000	56949999	Island1233	537.61	560.942	541.352	540.654	526.215	553.506
chr19	56980000	57079999	Island1234	126.269	116.223	111.241	120.108	108.535	126.004
chr19	57110000	57229999	Island1235	119.912	135.164	118.727	124.401	118.783	129.864
chr19	57310000	57429999	Island1236	152.321	165.2	154.425	175.925	148.595	166.948
chr19	57450000	57509999	Island1237	73.4182	70.7201	77.6157	76.9458	64.4377	68.2405
chr19	57540000	57699999	Island1238	183.234	206.557	200.027	196.941	186.171	211.201
chr19	57890000	57959999	Island1239	62.9477	71.0564	66.2152	54.7999	66.301	64.2426
chr19	58520000	58579999	Island1240	57.8371	57.8314	64.4878	65.8728	58.2268	61.6232
chr19	58910000	58999999	Island1241	104.705	93.9199	105.138	106.549	103.566	108.22
chr19	59160000	59199999	Island1242	38.0179	40.1233	40.6504	43.049	39.1284	44.1151
chr19	59310000	59389999	Island1243	84.2626	79.7983	80.6098	72.0872	81.6728	86.8515
chr19	60520000	60579999	Island1244	86.8802	79.5742	83.6038	75.4769	72.6671	75.2713
chr19	60730000	60899999	Island1245	261.763	248.361	264.745	246.204	227.473	252.145
chr2	3280000	3339999	Island1246	70.8005	77.893	77.3854	62.0312	77.0147	66.724
chr2	3410000	3519999	Island1247	163.539	152.088	152.122	149.372	141.142	145.855
chr2	4490000	4679999	Island1248	230.725	239.619	255.533	243.944	230.578	236.153
chr2	4850000	5259999	Island1249	599.062	632.11	601.118	607.205	559.288	614.578
chr2	5300000	5499999	Island1250	238.578	230.653	237.914	236.374	233.063	232.983
chr2	5530000	6219999	Island1251	1061.38	1075.37	1057.37	1097.47	959.112	1042.91
chr2	6310000	6469999	Island1252	197.444	198.375	197.724	220.894	181.823	202.654
chr2	9820000	10109999	Island1253	400.497	410.872	396.024	396.141	374.36	398.828
chr2	10250000	10469999	Island1254	363.601	350.799	348.234	336.595	324.518	348.647
chr2	11480000	11609999	Island1255	178.497	158.364	150.971	157.507	146.887	168.327
chr2	12370000	12429999	Island1256	76.7837	75.9877	78.1915	77.1718	68.1642	74.7199
chr2	13490000	13579999	Island1257	100.342	93.6958	99.0348	100.448	90.6786	92.2281
chr2	14040000	14149999	Island1258	108.694	106.472	102.95	99.5437	96.5789	103.119
chr2	15040000	15079999	Island1259	50.8567	53.0121	55.6207	50.9582	50.9291	40.6686
chr2	17820000	18399999	Island1260	1006.54	1002.86	984.936	988.092	892.811	973.151
chr2	18660000	18729999	Island1261	70.9252	81.5915	80.8401	69.2625	79.3438	84.3701
chr2	19370000	19399999	Island1262	46.868	49.7619	47.0991	40.9022	45.0287	47.148
chr2	20340000	20999999	Island1263	1177.68	1178.37	1163.2	1149.1	1028.98	1108.12
chr2	22890000	23209999	Island1264	501.961	480.471	484.465	501.899	456.964	458.659
chr2	24740000	25629999	Island1265	1486.81	1468.65	1449.48	1532.7	1339.06	1450.42
chr2	25920000	26669999	Island1266	1242.25	1214.12	1194.98	1213.17	1086.59	1226.54
chr2	26850000	26969999	Island1267	189.217	179.658	176.766	188.918	168.004	191.487
chr2	27010000	27039999	Island1268	40.2616	40.3475	43.8747	42.597	33.8492	40.9443
chr2	27280000	27709999	Island1269	646.553	670.777	638.314	700.082	606.801	663.794
chr2	27730000	27779999	Island1270	50.2335	54.357	48.1355	64.404	59.7795	65.0697
chr2	28410000	29279999	Island1271	1398.81	1427.74	1380.15	1457.11	1232.86	1393.9
chr2	29340000	33989999	Island1272	8474.87	8649.49	8257.32	8792.04	7475.08	8696.18
chr2	34210000	35789999	Island1273	2296.78	2276.49	2243.72	2305.89	2052.85	2253.73
chr2	35840000	35939999	Island1274	106.575	106.024	95.1195	103.611	97.2	109.598
chr2	35970000	36239999	Island1275	352.756	345.531	342.822	360.323	322.654	357.056
chr2	37350000	37849999	Island1276	778.557	755.618	751.283	748.668	719.684	698.948
chr2	38160000	38229999	Island1277	82.3929	84.6176	84.2948	70.9573	74.8409	67.8269
chr2	38240000	38289999	Island1278	52.6018	55.0295	55.5056	52.2011	53.8792	47.2858
chr2	38330000	38449999	Island1279	134.247	151.191	138.764	141.124	127.012	142.409
chr2	38480000	39229999	Island1280	1148.76	1139.48	1123.12	1149.22	1029.45	1059.04
chr2	44510000	44569999	Island1281	64.942	74.6428	60.4573	64.6299	67.3879	59.0039
chr2	48810000	48989999	Island1282	203.925	190.53	194.73	203.494	191.139	184.043
chr2	49350000	49379999	Island1283	50.1088	45.0547	48.3659	44.2918	41.3022	44.1151
chr2	49410000	49579999	Island1284	251.167	255.198	247.587	251.062	243.932	244.425
chr2	49670000	49819999	Island1285	159.177	164.416	152.928	152.423	154.961	157.573
chr2	49880000	49909999	Island1286	33.1566	38.1059	34.2016	30.5071	26.2409	34.327
chr2	50270000	50299999	Island1287	35.2756	35.192	40.0746	38.9813	38.3521	42.4607
chr2	51440000	51469999	Island1288	35.7742	27.3466	33.2803	40.7892	32.7623	31.9834
chr2	51910000	52179999	Island1289	415.205	447.745	402.473	416.14	360.385	387.937
chr2	52370000	52429999	Island1290	60.9533	57.4951	60.1118	57.7376	71.2696	62.0368
chr2	52570000	52639999	Island1291	70.6759	72.8496	68.288	70.5054	68.1642	71.2734
chr2	52670000	53219999	Island1292	874.91	890.894	825.214	888.775	783.19	849.491
chr2	57100000	57159999	Island1293	66.9364	57.4951	64.4878	63.1611	58.6926	64.5183
chr2	57190000	57379999	Island1294	266.499	259.457	253.46	253.096	225.61	250.904
chr2	58480000	58589999	Island1295	126.394	130.569	132.776	126.661	118.006	119.524
chr2	59120000	60449999	Island1296	2231.09	2229.87	2258.8	2233.69	2009.68	2158.61
chr2	60690000	60769999	Island1297	69.1801	72.5133	70.1305	80.9004	68.0089	68.1026
chr2	60790000	60919999	Island1298	160.672	175.511	177.572	165.755	166.451	169.016
chr2	61640000	61669999	Island1299	32.658	39.675	34.4319	39.8853	34.0045	29.2262
chr2	61710000	61819999	Island1300	142.224	142.897	162.026	143.949	145.955	135.378
chr2	65330000	65569999	Island1301	360.235	344.747	366.659	349.476	363.957	344.649
chr2	65820000	65939999	Island1302	137.238	130.569	127.248	130.39	126.546	143.925
chr2	68230000	68259999	Island1303	31.2869	34.2953	37.5411	39.9983	39.439	26.0555
chr2	68820000	68999999	Island1304	192.832	205.548	192.082	198.07	192.847	209.547
chr2	69030000	69149999	Island1305	143.097	149.398	136	137.508	131.826	138.135
chr2	69180000	69329999	Island1306	153.817	155.898	165.711	152.988	151.234	153.713
chr2	69380000	70149999	Island1307	1305.82	1391.2	1338.12	1368.19	1190.31	1333.52
chr2	70270000	70349999	Island1308	89.8718	94.8165	94.1983	86.8889	97.3553	98.2939
chr2	70440000	72539999	Island1309	3549.62	3649.99	3526.45	3594.42	3228.41	3509.49
chr2	72720000	72779999	Island1310	59.8314	59.2883	58.73	68.0196	60.8664	55.8331
chr2	72830000	73999999	Island1311	1857.02	1863.72	1858.86	1842.41	1738.11	1849.25
chr2	74510000	74579999	Island1312	94.2345	102.662	104.102	102.481	101.082	93.3309
chr2	74610000	74799999	Island1313	252.414	261.698	267.74	266.994	245.64	267.723
chr2	74820000	74899999	Island1314	97.3507	98.9634	113.89	93.5552	94.8709	108.495
chr2	75560000	76079999	Island1315	922.401	946.708	953.498	944.704	822.008	882.163
chr2	76110000	76139999	Island1316	31.9101	34.5195	37.7714	37.7385	35.2466	39.4278
chr2	76330000	76419999	Island1317	108.694	124.517	117.114	118.639	113.659	110.563
chr2	76570000	76879999	Island1318	416.701	423.76	424.238	414.106	387.247	410.408
chr2	77020000	77449999	Island1319	547.458	518.017	523.618	517.379	526.06	512.424
chr2	77890000	77949999	Island1320	80.5231	82.9364	73.2397	77.1718	70.338	71.8248
chr2	79420000	79459999	Island1321	35.151	38.4422	36.1592	33.7838	36.3335	44.1151
chr2	80310000	80359999	Island1322	53.1004	59.1763	64.1423	56.0427	59.469	62.4504
chr2	80410000	80449999	Island1323	45.9954	47.2962	44.796	43.3879	42.5444	45.0801
chr2	80500000	80679999	Island1324	291.803	301.597	287.547	269.028	258.527	267.723
chr2	83620000	83819999	Island1325	289.559	303.951	291.922	285.637	253.869	278.89
chr2	84410000	84899999	Island1326	885.131	852.004	888.55	856.347	801.512	877.063
chr2	85000000	85069999	Island1327	91.2429	89.3248	89.7071	83.1602	84.1572	89.4709
chr2	87430000	87549999	Island1328	144.593	139.087	159.147	142.367	161.017	134.965
chr2	90530000	90599999	Island1329	95.481	89.8852	90.3981	82.2563	77.6358	90.5737
chr2	90630000	92559999	Island1330	3577.92	3606.5	3491.32	3586.06	3116.14	3523.14
chr2	92840000	92989999	Island1331	129.385	154.777	144.752	158.75	132.912	152.611
chr2	93150000	93219999	Island1332	73.2935	79.7983	75.658	74.1211	72.3565	92.2281
chr2	93740000	94319999	Island1333	776.188	788.008	814.389	795.106	747.167	795.036
chr2	94340000	94439999	Island1334	129.136	128.888	127.133	116.605	121.267	121.73
chr2	101660000	101759999	Island1335	128.014	124.741	114.696	116.379	115.988	114.837
chr2	101790000	101829999	Island1336	48.613	44.3822	41.9171	46.3257	47.8236	41.6336
chr2	101960000	102459999	Island1337	633.59	662.707	633.132	665.734	581.337	656.212
chr2	103430000	103489999	Island1338	67.6843	74.3066	61.724	70.8444	58.5374	63.4154
chr2	103710000	103919999	Island1339	353.255	376.016	349.731	366.425	307.748	345.338
chr2	103960000	104069999	Island1340	152.819	153.881	160.989	165.981	142.85	145.304
chr2	104090000	104149999	Island1341	77.2823	75.3153	74.5064	66.2118	63.5061	74.4442
chr2	104370000	105149999	Island1342	1287.25	1324.85	1280.66	1262.54	1174.47	1230.95
chr2	105360000	105409999	Island1343	62.3244	65.1163	56.4268	60.5623	58.6926	63.9668
chr2	105650000	105739999	Island1344	110.19	122.275	116.884	118.865	111.796	118.008
chr2	106430000	106469999	Island1345	44.6243	47.4083	42.2625	41.3541	50.308	51.1459
chr2	106650000	106869999	Island1346	259.644	258.784	254.381	260.441	251.695	264.277
chr2	106950000	106979999	Island1347	40.3862	35.0799	38.0017	42.823	46.2709	35.5678
chr2	109270000	109329999	Island1348	73.9168	73.522	78.0763	72.0872	74.3751	69.0676
chr2	109840000	110049999	Island1349	350.388	357.075	348.58	344.505	321.257	351.68
chr2	112230000	112539999	Island1350	488.873	476.212	515.787	477.38	454.169	462.657
chr2	112580000	112689999	Island1351	148.083	143.233	137.382	142.141	138.968	146.545
chr2	112720000	112779999	Island1352	51.48	62.5386	63.7969	52.879	56.6741	61.2097
chr2	113820000	113849999	Island1353	34.777	40.4595	37.6563	38.5294	41.4575	44.1151
chr2	114100000	114209999	Island1354	152.57	144.242	151.662	136.491	140.365	143.788
chr2	115570000	115639999	Island1355	86.7556	83.721	90.9739	80.1095	84.0019	87.403
chr2	115660000	115749999	Island1356	123.028	113.869	108.938	115.362	97.6658	109.461
chr2	115820000	115879999	Island1357	57.8371	62.9869	58.8451	58.3025	57.6057	63.2775
chr2	116870000	117049999	Island1358	223.121	226.282	233.883	226.544	199.369	209.822
chr2	117090000	117269999	Island1359	241.195	250.042	251.733	247.334	244.087	247.458
chr2	118160000	118209999	Island1360	63.8202	63.4352	64.4878	56.8337	57.6057	53.0759
chr2	118230000	118299999	Island1361	65.6899	72.065	74.2761	81.6913	72.3565	87.403
chr2	118370000	122259999	Island1362	6787.13	6875.21	6699.02	6825.92	6073.45	6806.13
chr2	122290000	122389999	Island1363	148.955	134.379	140.606	153.779	134.931	147.372
chr2	125070000	125269999	Island1364	243.315	250.042	263.594	250.723	225.454	250.629
chr2	125550000	125909999	Island1365	414.707	433.063	415.255	397.836	396.719	410.959
chr2	126500000	127159999	Island1366	1135.18	1136.23	1114.37	1109.56	991.409	1123.14
chr2	127200000	127369999	Island1367	270.737	278.285	261.751	272.417	244.397	258.9
chr2	127460000	127509999	Island1368	50.4828	52.7879	47.5598	52.5401	51.7054	55.6953
chr2	127550000	127609999	Island1369	91.7415	95.2648	96.3862	92.6513	83.6914	81.3371
chr2	127650000	127889999	Island1370	273.604	294.985	275.225	298.631	289.737	274.478
chr2	128080000	128439999	Island1371	566.155	542.449	535.594	541.106	467.678	549.646
chr2	128560000	128749999	Island1372	273.106	278.622	262.327	260.78	240.05	265.104
chr2	128760000	129339999	Island1373	933.869	944.467	942.213	926.4	832.877	930.001
chr2	129370000	129449999	Island1374	87.5035	85.0659	89.1314	101.69	94.0946	88.2301
chr2	129670000	129699999	Island1375	37.27	36.2006	30.4014	36.9475	32.9176	36.5328
chr2	129780000	129829999	Island1376	82.0189	70.9443	75.5429	74.1211	65.6799	71.1355
chr2	129870000	129909999	Island1377	43.2531	43.8218	40.6504	44.6308	40.0601	39.1521
chr2	130160000	130859999	Island1378	1114.49	1106.08	1092.15	1127.3	1005.85	1123.56
chr2	130880000	131359999	Island1379	789.9	782.741	768.441	776.35	705.554	757.814
chr2	131480000	131569999	Island1380	104.954	99.0754	96.2711	108.696	92.8524	115.113
chr2	131730000	132349999	Island1381	879.896	900.309	880.489	892.616	816.107	897.742
chr2	132480000	132909999	Island1382	577.498	572.261	573.02	556.36	529.787	566.327
chr2	135500000	135579999	Island1383	81.0217	92.6871	88.7859	85.533	78.2569	80.9236
chr2	135610000	135849999	Island1384	361.606	340.6	350.768	338.29	315.046	319.007
chr2	135890000	135969999	Island1385	84.8859	71.0564	88.6707	86.3239	79.8096	87.6787
chr2	137070000	137119999	Island1386	59.4575	47.2962	61.0331	54.5739	49.3764	62.3125
chr2	138250000	138279999	Island1387	40.8848	38.218	39.3836	39.3203	42.0786	43.4258
chr2	139910000	140089999	Island1388	216.39	218.1	226.859	215.697	206.045	202.24
chr2	140120000	140209999	Island1389	144.842	134.379	139.109	137.734	133.534	137.446
chr2	143800000	144639999	Island1390	1235.27	1219.84	1195.67	1200.51	1085.19	1167.12
chr2	144670000	144759999	Island1391	93.362	101.205	104.332	95.1371	100.305	98.4317
chr2	145830000	145959999	Island1392	157.307	156.683	162.141	165.191	149.682	165.983
chr2	146040000	146099999	Island1393	57.9617	60.0729	61.6089	61.5792	66.4562	56.7981
chr2	146210000	146549999	Island1394	425.426	441.132	431.493	423.371	415.662	435.498
chr2	146610000	146639999	Island1395	49.1116	41.8045	41.6868	40.2242	37.731	41.3579
chr2	146810000	146959999	Island1396	188.594	182.012	169.28	169.936	163.656	173.427
chr2	147010000	147099999	Island1397	174.882	161.726	174.693	163.835	145.334	148.475
chr2	147170000	147199999	Island1398	36.7714	36.6489	36.6199	34.1228	31.9859	41.6336
chr2	148670000	148739999	Island1399	86.6309	84.0572	91.8951	80.7874	86.9521	74.9956
chr2	150580000	150689999	Island1400	131.629	137.406	134.964	136.039	126.08	134.413
chr2	150730000	151039999	Island1401	426.424	414.346	424.813	417.609	410.227	415.095
chr2	151500000	151579999	Island1402	125.272	115.999	124.83	125.418	112.417	114.286
chr2	151630000	151749999	Island1403	115.799	122.836	120.799	129.938	122.509	126.279
chr2	151930000	152509999	Island1404	1076.97	1118.07	1058.41	1112.15	982.403	1131.28
chr2	152540000	153809999	Island1405	2483.88	2596.02	2442.48	2645.42	2193.83	2523.66
chr2	154320000	158749999	Island1406	7818.97	7974.23	7503.62	7922.37	6660.68	7704.56
chr2	158760000	158869999	Island1407	152.695	150.518	140.606	164.4	146.887	152.473
chr2	160570000	160769999	Island1408	326.206	301.149	292.268	314.563	269.086	311.976
chr2	160850000	160889999	Island1409	45.7461	45.8392	42.608	46.8906	56.9847	54.1788
chr2	160940000	161109999	Island1410	221.875	199.608	204.864	206.545	208.53	183.767
chr2	161170000	161219999	Island1411	50.2335	52.1155	57.3481	52.992	57.2952	52.1109
chr2	162880000	163219999	Island1412	557.804	573.382	528.109	575.907	486.155	518.628
chr2	163250000	163779999	Island1413	720.844	757.972	721.573	752.961	695.772	764.018
chr2	163820000	164189999	Island1414	491.615	518.801	502.314	517.943	461.312	517.111
chr2	164350000	164609999	Island1415	411.341	418.269	412.952	429.36	370.012	435.774
chr2	164640000	165419999	Island1416	1271.29	1318.47	1240.47	1343.22	1149.79	1328.55
chr2	165560000	165659999	Island1417	99.7191	110.507	92.7012	111.295	89.4364	114.975
chr2	165700000	167819999	Island1418	3863.74	4012.33	3655.88	3996.44	3285.7	3961.53
chr2	167850000	168339999	Island1419	854.592	890.446	825.098	904.141	763.781	907.667
chr2	168380000	169139999	Island1420	1320.03	1393.22	1324.53	1438.69	1219.5	1387.97
chr2	169240000	169319999	Island1421	91.1183	94.4803	77.3854	91.1825	78.8779	92.5038
chr2	169720000	169759999	Island1422	35.6496	41.2441	43.0686	45.9867	38.1968	43.4258
chr2	169830000	170799999	Island1423	1476.22	1574.56	1460.65	1562.19	1391.39	1569.39
chr2	171100000	171129999	Island1424	36.8961	33.735	29.7105	33.3319	35.2466	40.8064
chr2	171230000	171289999	Island1425	60.2054	58.728	58.9603	64.291	60.5559	77.8907
chr2	172210000	173119999	Island1426	1335.36	1373.83	1325.8	1424.12	1260.34	1426.71
chr2	173160000	173409999	Island1427	354.875	360.549	346.507	377.046	309.767	370.98
chr2	173560000	173609999	Island1428	51.9786	57.271	58.6148	59.2065	49.6869	72.1006
chr2	173640000	173819999	Island1429	202.305	199.832	212.464	210.838	191.45	197.415
chr2	174050000	174209999	Island1430	174.259	183.917	176.766	171.97	160.551	181.561
chr2	174230000	174479999	Island1431	327.577	325.47	329.464	330.381	308.835	317.215
chr2	174900000	174939999	Island1432	44.2503	44.8305	42.4929	47.7945	47.9789	55.6953
chr2	178090000	178119999	Island1433	35.0263	38.7784	31.6681	34.9137	34.7808	30.467
chr2	178580000	178639999	Island1434	53.7236	57.3831	48.8265	58.6415	47.6684	66.0347
chr2	179410000	179449999	Island1435	42.3806	40.3475	35.238	38.7554	50.1527	47.4237
chr2	179480000	179599999	Island1436	174.259	170.468	168.129	178.636	164.588	168.051
chr2	179640000	179669999	Island1437	30.539	35.4161	24.4132	33.8968	29.0358	29.9155
chr2	179800000	180359999	Island1438	954.561	999.272	930.928	970.353	819.678	942.822
chr2	180420000	180999999	Island1439	942.345	939.76	909.508	954.535	835.206	969.704
chr2	181030000	181729999	Island1440	1263.57	1260.63	1227.69	1269.77	1109.57	1262.52
chr2	181830000	181869999	Island1441	54.2222	61.1936	65.9848	66.0988	52.4818	60.1068
chr2	181910000	181939999	Island1442	137.986	153.208	123.103	144.287	94.8709	126.831
chr3	6080000	6109999	Island1443	39.6383	36.3127	37.6563	32.5409	29.3463	32.5349
chr3	7500000	7539999	Island1444	54.2222	50.7706	56.3117	58.3025	42.5444	52.8002
chr3	7570000	7619999	Island1445	50.9814	59.1763	53.5479	60.1104	56.6741	57.4874
chr3	8490000	8569999	Island1446	118.541	136.061	128.63	129.599	118.162	111.115
chr3	8760000	8869999	Island1447	120.66	119.137	112.854	120.673	121.267	114.975
chr3	8910000	9189999	Island1448	446.492	454.133	456.597	455.799	420.32	437.291
chr3	9240000	9759999	Island1449	749.513	765.481	733.203	740.194	674.189	767.74
chr3	10280000	10479999	Island1450	335.555	306.192	327.736	327.556	311.941	339.272
chr3	14530000	14649999	Island1451	118.79	109.274	130.933	115.701	120.491	118.284
chr3	14860000	15209999	Island1452	498.595	476.324	496.671	488.566	448.424	475.34
chr3	16180000	16229999	Island1453	71.1745	80.0225	71.6275	66.0988	67.5431	60.1068
chr3	18620000	18649999	Island1454	30.9129	36.6489	39.3836	35.5917	38.0415	36.3949
chr3	19130000	19329999	Island1455	284.823	274.363	275.34	258.972	260.546	255.04
chr3	19990000	20159999	Island1456	205.421	201.401	192.888	201.121	192.381	184.732
chr3	21930000	21969999	Island1457	51.6046	47.1841	53.8934	47.6815	49.0658	49.4916
chr3	22000000	22219999	Island1458	357.368	368.843	377.714	348.911	333.213	348.233
chr3	27040000	27289999	Island1459	403.987	415.803	384.278	402.129	358.522	369.739
chr3	27410000	27719999	Island1460	341.039	348.781	340.058	337.951	318.462	352.645
chr3	27980000	28049999	Island1461	87.1295	87.4195	80.9552	86.8889	82.7597	74.4442
chr3	28800000	28849999	Island1462	64.1941	64.4439	62.7605	51.9751	59.1585	63.0018
chr3	30500000	31169999	Island1463	1164.22	1168.73	1132.68	1141.98	1062.68	1121.07
chr3	32330000	32769999	Island1464	627.856	643.318	634.284	665.169	572.641	626.434
chr3	33800000	33839999	Island1465	63.3216	58.84	62.7605	62.9351	61.4875	58.1767
chr3	33950000	34109999	Island1466	303.021	298.011	303.668	292.982	245.484	269.24
chr3	34550000	34839999	Island1467	564.036	556.907	558.856	568.789	464.262	551.025
chr3	35680000	36009999	Island1468	476.408	499.3	476.634	470.94	429.947	447.079
chr3	36440000	36579999	Island1469	121.907	132.81	123.563	138.638	125.149	114.148
chr3	37410000	37589999	Island1470	231.099	228.411	248.163	231.967	214.119	216.026
chr3	37630000	37759999	Island1471	145.59	133.931	135.54	144.061	120.491	134.551
chr3	40790000	40829999	Island1472	64.6927	68.4786	60.4573	61.1273	56.9847	51.1459
chr3	40940000	40979999	Island1473	42.1313	42.9252	35.9289	48.9244	43.0102	40.6686
chr3	41010000	41129999	Island1474	144.094	125.413	132.776	130.164	131.049	140.065
chr3	41380000	41749999	Island1475	573.759	584.142	524.654	547.547	455.256	497.397
chr3	51110000	51599999	Island1476	947.705	956.907	921.715	940.185	825.424	893.881
chr3	51640000	51749999	Island1477	102.586	110.507	94.774	97.5099	102.324	111.391
chr3	52190000	52419999	Island1478	312.869	301.709	302.287	317.274	287.563	313.493
chr3	52950000	53069999	Island1479	123.776	136.957	136.115	147.79	135.707	131.242
chr3	53440000	53559999	Island1480	137.986	148.725	147.055	143.158	143.937	149.715
chr3	53570000	53599999	Island1481	33.7798	30.2606	28.674	37.1735	28.7252	29.7777
chr3	54690000	54819999	Island1482	161.296	182.46	166.056	172.083	166.762	174.53
chr3	55090000	55139999	Island1483	38.1425	43.2614	38.4624	47.0036	45.8051	50.8702
chr3	57450000	57589999	Island1484	132.003	147.941	137.612	130.277	139.9	142.547
chr3	57620000	57669999	Island1485	61.0779	53.3483	54.354	57.1726	53.724	55.971
chr3	57710000	57849999	Island1486	162.916	163.631	167.668	158.863	161.327	156.195
chr3	58410000	58639999	Island1487	380.179	386.103	381.975	361.114	340.355	336.929
chr3	58650000	58739999	Island1488	87.8774	88.6523	73.47	86.8889	74.6856	89.333
chr3	62460000	62499999	Island1489	54.3469	53.0121	47.0991	49.2634	57.1399	53.2138
chr3	63270000	63369999	Island1490	126.519	128.103	140.376	127.791	118.783	116.078
chr3	63960000	63999999	Island1491	52.6018	52.3396	49.5174	53.67	50.4633	45.4937
chr3	65350000	65749999	Island1492	546.46	533.707	531.909	510.034	498.266	515.595
chr3	65920000	65979999	Island1493	98.9712	98.515	87.1737	101.803	84.4677	82.1643
chr3	67430000	67519999	Island1494	113.43	111.964	121.836	117.057	109.311	112.631
chr3	68430000	68639999	Island1495	328.574	314.262	325.663	313.32	297.034	315.836
chr3	68860000	69139999	Island1496	443.625	446.736	445.196	439.981	402.464	421.023
chr3	69310000	69409999	Island1497	120.161	115.999	118.036	116.04	102.479	109.736
chr3	69460000	69599999	Island1498	135.618	146.035	137.382	138.186	140.055	148.613
chr3	69700000	69769999	Island1499	111.187	118.465	117.345	120.786	102.013	112.493
chr3	75510000	75579999	Island1500	95.481	80.1345	100.762	100.109	94.4051	86.438
chr3	75610000	75659999	Island1501	75.4125	64.7801	67.0213	62.9351	59.469	59.0039
chr3	79070000	79339999	Island1502	347.521	343.626	334.646	340.324	328.71	331.552
chr3	79400000	79679999	Island1503	397.38	411.656	394.988	392.525	379.018	399.379
chr3	79810000	79909999	Island1504	83.8887	83.9451	88.901	84.2901	92.8524	100.775
chr3	81020000	81129999	Island1505	130.383	130.121	138.073	127.904	125.925	129.174
chr3	83740000	84419999	Island1506	1172.07	1140.82	1123.35	1139.84	1033.64	1118.73
chr3	84440000	84739999	Island1507	440.01	434.968	440.244	429.247	395.321	425.573
chr3	84770000	84979999	Island1508	307.259	325.806	294.11	292.756	292.687	306.462
chr3	85880000	86399999	Island1509	659.891	669.544	682.534	658.05	619.689	661.037
chr3	86530000	86559999	Island1510	38.1425	34.8557	45.6021	37.7385	38.6626	40.255
chr3	86630000	87279999	Island1511	974.38	959.709	943.94	949.563	930.232	980.457
chr3	87370000	87569999	Island1512	292.675	292.183	282.134	286.654	263.03	285.369
chr3	87610000	88769999	Island1513	2244.05	2236.71	2196.62	2323.85	1982.04	2250.83
chr3	88840000	88869999	Island1514	51.8539	53.9087	44.2202	54.2349	45.3393	46.5965
chr3	88900000	90649999	Island1515	3613.45	3675.21	3581.03	3686.96	3165.37	3571.11
chr3	93520000	93599999	Island1516	72.421	78.5655	76.4641	90.0526	76.7041	80.0964
chr3	94410000	94619999	Island1517	265.876	275.932	252.193	269.141	243.932	264.69
chr3	94770000	96339999	Island1518	3216.94	3247.52	3201.93	3244.49	2877.03	3143.34
chr3	96390000	96969999	Island1519	1107.26	1088.6	1043.78	1117.35	933.337	1092.54
chr3	97110000	97359999	Island1520	304.019	322.78	311.96	327.33	305.885	314.733
chr3	97520000	97689999	Island1521	216.889	223.48	214.076	224.284	211.79	223.746
chr3	97720000	97829999	Island1522	118.666	129.112	131.164	132.65	119.093	117.732
chr3	97860000	97949999	Island1523	115.674	125.413	123.563	116.04	118.472	124.901
chr3	97990000	98089999	Island1524	111.436	123.844	109.975	107.792	106.827	117.181
chr3	99230000	99259999	Island1525	31.7855	34.5195	35.3531	33.6708	40.8364	42.0472
chr3	100140000	100199999	Island1526	59.8314	62.3144	70.2456	61.6922	62.1086	64.2426
chr3	100560000	100589999	Island1527	31.9101	41.2441	35.4683	30.7331	28.8805	28.5369
chr3	100600000	100769999	Island1528	207.54	200.953	206.591	203.494	208.996	200.172
chr3	100910000	101719999	Island1529	1163.22	1166.27	1164.58	1155.32	1075.72	1127.42
chr3	101770000	101859999	Island1530	87.3788	93.8078	96.3862	97.2839	89.2811	92.9174
chr3	101960000	102249999	Island1531	448.985	422.752	437.481	438.964	383.365	425.297
chr3	102710000	102809999	Island1532	102.835	102.214	110.32	106.21	99.2185	108.495
chr3	102910000	103439999	Island1533	1004.3	1025.83	1004.4	1004.48	891.103	981.974
chr3	103460000	103489999	Island1534	29.9157	33.735	25.9103	33.5579	35.8677	38.325
chr3	103650000	104019999	Island1535	532.375	550.407	532.831	536.135	471.094	531.035
chr3	104430000	104579999	Island1536	185.353	187.392	183.33	185.868	165.209	199.069
chr3	104610000	105089999	Island1537	758.987	746.876	751.398	740.985	677.139	727.899
chr3	105670000	105819999	Island1538	189.716	193.892	193.233	189.37	194.4	187.627
chr3	105930000	105979999	Island1539	70.5512	72.9617	69.0941	76.1549	65.6799	65.6212
chr3	107270000	107359999	Island1540	134.247	128.439	131.048	122.594	129.031	121.316
chr3	107580000	107719999	Island1541	152.695	155.674	152.237	156.942	150.924	154.678
chr3	107820000	107969999	Island1542	138.859	143.57	144.176	149.937	147.042	155.092
chr3	108000000	108929999	Island1543	1418.01	1449.37	1423.22	1496.66	1326.64	1470.13
chr3	115930000	116009999	Island1544	95.2317	91.0059	86.9434	90.7305	82.4492	90.7116
chr3	116270000	116439999	Island1545	213.15	219.333	209.701	209.595	213.654	207.754
chr3	116480000	116909999	Island1546	870.547	861.754	847.784	857.025	745.303	820.954
chr3	121150000	121919999	Island1547	1172.82	1179.27	1158.59	1169.55	1061.28	1118.18
chr3	121940000	122659999	Island1548	1090.43	1079.41	1097.79	1077.92	1008.95	1075.3
chr3	122920000	123029999	Island1549	153.443	153.432	152.698	148.581	134.931	148.337
chr3	123070000	123179999	Island1550	127.017	132.586	116.193	122.481	118.472	126.279
chr3	123210000	123389999	Island1551	223.495	210.815	229.392	231.289	211.014	219.748
chr3	127160000	127259999	Island1552	103.085	109.611	105.138	111.86	108.38	102.43
chr3	127360000	127649999	Island1553	402.865	391.707	408.346	411.959	382.123	425.297
chr3	127790000	127869999	Island1554	83.1408	86.2987	83.4887	82.3693	83.2255	94.5717
chr3	129190000	129349999	Island1555	170.644	177.641	181.026	178.975	164.898	177.425
chr3	129380000	129759999	Island1556	570.518	588.176	553.559	594.776	519.073	555.85
chr3	129790000	129839999	Island1557	55.8427	62.6506	56.8875	58.8675	57.4505	61.8989
chr3	129870000	130089999	Island1558	224.243	244.775	237.223	243.379	228.094	235.188
chr3	130690000	130839999	Island1559	175.007	193.668	182.293	185.868	173.128	188.316
chr3	130990000	131359999	Island1560	454.47	479.014	457.863	506.757	462.243	503.877
chr3	131470000	131529999	Island1561	61.5765	59.9608	53.4328	66.2118	65.5246	67.9648
chr3	132670000	132709999	Island1562	44.375	52.1155	52.6267	49.1504	43.3208	44.8044
chr3	133040000	133119999	Island1563	98.7219	105.352	102.144	99.6567	98.5974	88.9194
chr3	133310000	133379999	Island1564	99.3451	106.36	94.6589	104.515	95.9578	98.9832
chr3	133420000	133609999	Island1565	306.511	324.125	292.038	303.716	274.831	287.851
chr3	135210000	135759999	Island1566	1079.33	1073.35	1054.95	1062.44	954.765	1068.83
chr3	137750000	138099999	Island1567	549.452	533.371	544.001	540.993	496.403	555.712
chr3	138110000	138229999	Island1568	157.058	142.337	144.982	148.807	156.98	145.993
chr3	138420000	138599999	Island1569	259.394	267.302	267.279	264.508	250.764	245.252
chr3	138640000	138909999	Island1570	347.396	341.721	355.604	350.832	343.616	348.095
chr3	138960000	139079999	Island1571	127.391	121.491	124.945	133.215	115.211	128.761
chr3	142270000	142399999	Island1572	154.938	156.234	155.462	150.841	139.434	140.755
chr3	142700000	142949999	Island1573	313.741	318.633	335.682	332.302	311.319	322.178
chr3	144180000	144209999	Island1574	36.5221	34.6316	32.7045	42.258	36.023	29.2262
chr3	144360000	144619999	Island1575	403.613	401.681	392.685	415.01	372.496	406.41
chr3	144680000	144719999	Island1576	59.3328	65.1163	60.5725	61.6922	58.6926	57.2117
chr3	145570000	145829999	Island1577	287.565	309.218	277.989	296.936	292.997	300.258
chr3	145880000	146069999	Island1578	265.003	253.404	261.636	263.604	248.124	276.822
chr3	146310000	146349999	Island1579	46.494	46.2875	49.5174	39.6593	37.731	50.4566
chr3	146390000	146539999	Island1580	241.819	241.076	256.915	243.492	210.703	233.396
chr3	146730000	146819999	Island1581	104.83	108.938	106.866	101.239	95.3367	93.6067
chr3	148950000	149009999	Island1582	63.3216	65.7888	66.4455	57.9636	61.0217	68.5162
chr3	149070000	149119999	Island1583	66.1885	67.8061	63.2211	64.6299	60.7112	67.4133
chr3	149210000	149359999	Island1584	158.179	167.666	158.225	160.784	170.799	168.189
chr3	152070000	152129999	Island1585	67.1857	80.807	72.8943	70.2794	70.1827	73.3413
chr3	152150000	152489999	Island1586	596.819	602.634	583.73	587.319	533.358	572.807
chr3	152700000	152769999	Island1587	87.6281	82.4881	83.9493	86.2109	85.0888	82.3022
chr3	153230000	153389999	Island1588	187.223	188.176	185.518	189.257	179.804	185.559
chr3	153630000	153739999	Island1589	120.161	138.19	128.285	130.729	125.77	150.543
chr3	153800000	153979999	Island1590	251.417	247.689	239.066	252.192	237.41	236.981
chr3	154540000	154599999	Island1591	58.4603	56.3744	55.3904	56.1557	52.9476	53.4895
chr3	157540000	157569999	Island1592	41.0095	41.8045	42.608	37.7385	37.5757	34.327
chr3	157890000	158079999	Island1593	302.647	299.356	300.905	318.404	282.284	279.717
chr4	3570000	3609999	Island1594	59.2082	42.1407	57.2329	53.8959	53.4134	50.043
chr4	3830000	3979999	Island1595	187.223	193.78	193.694	164.174	176.233	182.802
chr4	8530000	8599999	Island1596	76.0358	75.5394	69.785	71.4093	75.6172	73.3413
chr4	8640000	8879999	Island1597	251.417	281.311	278.449	278.971	265.204	272.962
chr4	8910000	8969999	Island1598	59.5821	71.1684	63.3362	68.8106	50.4633	67.1376
chr4	10870000	11629999	Island1599	1434.46	1430.99	1407.91	1406.83	1253.97	1422.3
chr4	12040000	12109999	Island1600	62.1998	58.6159	65.5242	66.8897	69.4064	55.1438
chr4	13740000	13839999	Island1601	117.668	115.102	116.308	109.148	104.032	110.701
chr4	14800000	14949999	Island1602	166.406	164.304	160.183	152.536	153.874	159.504
chr4	15140000	15369999	Island1603	340.042	326.702	347.198	328.121	285.389	313.079
chr4	15930000	16019999	Island1604	99.7191	97.0581	102.72	101.69	94.7156	101.878
chr4	19560000	19709999	Island1605	151.822	155.898	161.68	143.723	153.408	161.985
chr4	20000000	20029999	Island1606	42.5053	38.6663	38.2321	34.5748	36.9546	35.7056
chr4	21670000	21909999	Island1607	441.382	422.191	433.335	415.349	399.203	399.517
chr4	22470000	22499999	Island1608	33.1566	37.8818	36.5047	36.4956	31.0543	31.8456
chr4	24500000	24599999	Island1609	147.46	158.028	151.316	143.949	134.62	136.481
chr4	31920000	32099999	Island1610	210.158	203.531	209.355	202.477	201.698	200.999
chr4	32470000	33589999	Island1611	1716.17	1715.1	1664.13	1717.21	1574.61	1677.61
chr4	34550000	35229999	Island1612	1150.88	1137.69	1126.92	1112.38	1006.31	1086.33
chr4	40130000	40309999	Island1613	323.339	325.918	339.713	327.895	299.674	314.733
chr4	40670000	41759999	Island1614	2210.15	2181.56	2110.13	2209.51	1879.72	2129.93
chr4	42870000	43189999	Island1615	499.593	503.671	504.041	515.91	459.604	506.772
chr4	43320000	44389999	Island1616	1624.17	1686.75	1626.59	1676.76	1468.4	1711.39
chr4	44490000	44569999	Island1617	83.764	90.1093	80.8401	83.3862	86.6415	95.9503
chr4	44630000	44669999	Island1618	37.7686	37.2093	39.6139	41.2411	36.3335	49.7673
chr4	44750000	45149999	Island1619	658.395	650.939	674.589	618.504	609.596	648.767
chr4	45160000	45659999	Island1620	664.877	702.382	682.189	677.823	628.539	700.189
chr4	45750000	45899999	Island1621	184.106	199.496	185.978	193.438	163.656	213.544
chr4	46110000	46229999	Island1622	166.905	172.71	167.323	174.343	171.575	180.734
chr4	46300000	46689999	Island1623	542.098	572.486	530.067	570.597	485.379	556.126
chr4	48190000	48319999	Island1624	137.238	147.492	139.109	133.553	143.005	142.271
chr4	48380000	48719999	Island1625	624.117	605.548	592.942	625.396	517.054	610.58
chr4	52440000	52489999	Island1626	70.0526	77.3326	73.7004	74.347	60.4006	66.9998
chr4	53120000	53239999	Island1627	132.003	131.353	127.594	124.74	142.695	137.722
chr4	53310000	53379999	Island1628	74.54	69.4873	78.9976	74.46	73.754	78.0285
chr4	53420000	53899999	Island1629	698.283	657.215	636.011	658.728	635.837	632.638
chr4	54870000	55159999	Island1630	476.782	452.788	443.699	476.928	427.152	468.86
chr4	55200000	55549999	Island1631	570.642	548.277	523.963	551.84	490.192	522.074
chr4	56700000	57389999	Island1632	1204.23	1228.47	1202.35	1223.9	1105.84	1207.1
chr4	57420000	57469999	Island1633	59.4575	50.4343	55.2753	43.6139	46.892	54.5924
chr4	57510000	57959999	Island1634	676.968	671.225	668.6	670.027	661.457	666.965
chr4	58440000	58569999	Island1635	152.446	164.08	165.365	159.88	136.484	153.438
chr4	58810000	59129999	Island1636	382.672	378.818	391.533	374.108	349.982	375.529
chr4	59180000	59269999	Island1637	101.963	113.869	107.441	115.362	94.8709	105.187
chr4	59310000	59939999	Island1638	876.905	873.747	854.579	874.312	807.412	888.091
chr4	62200000	62699999	Island1639	673.976	641.188	646.951	653.418	606.956	668.205
chr4	63410000	63499999	Island1640	112.932	103.334	108.363	112.424	110.088	109.874
chr4	72140000	72209999	Island1641	71.5484	80.0225	70.9366	76.4938	70.8038	81.6129
chr4	74230000	74409999	Island1642	311.996	309.779	300.674	308.8	272.191	280.269
chr4	82290000	82599999	Island1643	492.238	485.963	485.962	470.601	449.356	481.13
chr4	82800000	82859999	Island1644	73.5428	71.0564	70.0153	68.2456	68.1642	68.1026
chr4	83180000	83659999	Island1645	930.005	938.19	878.071	922.672	794.525	856.659
chr4	84290000	84709999	Island1646	552.818	554.89	539.51	542.914	509.601	535.171
chr4	85200000	85229999	Island1647	37.3946	49.7619	43.299	37.1735	40.5259	41.9093
chr4	85260000	85319999	Island1648	69.3048	69.9356	74.2761	68.1326	68.1642	68.6541
chr4	86040000	86069999	Island1649	41.2588	39.2267	43.5293	40.1112	33.6939	37.2221
chr4	86530000	86619999	Island1650	121.283	123.284	124.139	127.113	121.422	119.386
chr4	86670000	86939999	Island1651	380.802	375.119	374.72	375.916	337.871	365.328
chr4	88690000	88749999	Island1652	53.599	60.185	59.7664	60.9013	64.9035	65.6212
chr4	89120000	89169999	Island1653	54.4715	59.2883	52.857	62.4831	57.2952	56.6603
chr4	89270000	89319999	Island1654	53.1004	61.9782	49.172	61.1273	62.2639	64.5183
chr4	91240000	91409999	Island1655	242.567	217.876	203.021	224.51	214.275	209.133
chr4	94510000	94689999	Island1656	268.12	248.473	269.237	254.226	245.64	249.664
chr4	94940000	94999999	Island1657	68.1829	85.8504	83.0281	71.7483	80.2754	66.0347
chr4	95990000	96029999	Island1658	46.9926	46.96	42.0322	44.8568	40.9917	38.4628
chr4	97740000	97779999	Island1659	28.4199	29.9244	30.1711	39.6593	34.1597	42.4607
chr4	98670000	99299999	Island1660	930.005	933.932	959.141	936.343	852.441	919.386
chr4	99500000	99839999	Island1661	535.367	488.54	504.502	493.764	461.933	514.354
chr4	99880000	99949999	Island1662	79.2767	81.1432	75.0822	75.025	77.791	78.4421
chr4	100770000	100819999	Island1663	62.0751	53.5725	62.0695	60.7883	48.7553	55.6953
chr4	101130000	101169999	Island1664	49.6102	47.2962	44.6808	41.3541	47.6684	47.0101
chr4	101230000	101669999	Island1665	634.837	619.333	639.351	636.695	587.858	622.022
chr4	103060000	103269999	Island1666	302.647	283.329	284.783	282.925	273.899	277.236
chr4	103310000	103359999	Island1667	59.4575	61.642	60.1118	63.613	61.177	54.4545
chr4	105070000	105329999	Island1668	353.005	364.92	382.781	358.967	354.64	377.735
chr4	106270000	106439999	Island1669	256.777	257.551	247.472	253.209	235.702	244.976
chr4	106520000	107479999	Island1670	1576.68	1601.46	1507.98	1631.34	1364.68	1606.34
chr4	107630000	108129999	Island1671	584.852	635.809	580.736	614.549	569.536	638.428
chr4	108160000	109479999	Island1672	2204.66	2217.88	2198	2189.62	1961.23	2124.14
chr4	109650000	109989999	Island1673	504.454	510.171	545.728	517.153	468.765	488.574
chr4	114900000	115099999	Island1674	231.224	217.764	225.016	247.786	222.194	240.703
chr4	115730000	118749999	Island1675	5530.54	5568.96	5343.05	5511.51	4805.34	5416.78
chr4	118980000	119689999	Island1676	1333.12	1348.28	1281.7	1341.75	1174.94	1281.13
chr4	120190000	120219999	Island1677	39.1397	34.9678	29.1347	35.3657	30.1227	39.5657
chr4	120250000	120319999	Island1678	69.8033	71.1684	65.0636	74.347	62.885	82.1643
chr4	120360000	120619999	Island1679	353.753	356.403	344.089	344.505	322.188	352.921
chr4	120650000	121239999	Island1680	800.246	789.241	789.745	826.631	765.023	834.188
chr4	122820000	123819999	Island1681	1838.94	1903.06	1840.21	1851.78	1593.4	1813.82
chr4	123890000	124229999	Island1682	398.876	425.329	397.867	443.257	386.937	441.84
chr4	124330000	124529999	Island1683	204.798	215.747	200.027	219.651	199.99	224.022
chr4	124570000	125739999	Island1684	2126.76	2152.42	2035.28	2166.8	1891.52	2182.18
chr4	125830000	127489999	Island1685	3239.62	3304.12	3193.76	3319.85	2866.16	3233.36
chr4	128600000	130389999	Island1686	3490.42	3593.17	3334.37	3626.4	3009.16	3504.25
chr4	130520000	130579999	Island1687	132.003	126.646	130.357	134.118	113.814	134.413
chr4	130630000	131009999	Island1688	709.626	722.78	668.946	718.161	573.884	678.545
chr4	131080000	131149999	Island1689	72.421	73.1858	70.0153	75.8159	77.4805	83.405
chr4	131780000	137119999	Island1690	11114.9	11484	10913.6	11645.7	9659.13	11278.7
chr4	137230000	137399999	Island1691	281.083	289.269	281.213	302.021	259.459	277.787
chr4	137430000	138599999	Island1692	2200.92	2279.41	2142.15	2324.76	1930.34	2243.8
chr4	138610000	140259999	Island1693	2546.82	2638.16	2507.31	2695.93	2350.81	2740.1
chr4	140350000	142269999	Island1694	3425.35	3515.27	3313.75	3647.41	3013.51	3524.52
chr4	143070000	143419999	Island1695	508.318	526.086	528.109	536.248	466.746	542.891
chr4	144890000	145449999	Island1696	757.74	761.782	753.816	742.453	700.119	765.534
chr4	145540000	145579999	Island1697	100.966	106.472	117.575	102.368	115.056	102.843
chr4	146450000	146539999	Island1698	145.216	138.302	147.286	153.553	135.242	144.063
chr4	147400000	147539999	Island1699	247.802	258.784	261.406	258.407	238.031	250.077
chr4	147570000	147619999	Island1700	85.7584	78.0051	82.5674	73.1041	71.7355	78.58
chr4	147790000	151419999	Island1701	6554.91	6857.05	6397.65	7006.47	5834.48	6884.02
chr4	151610000	152589999	Island1702	1640	1675.54	1615.88	1717.78	1441.39	1748.89
chr4	153210000	153249999	Island1703	44.2503	52.3396	46.8688	43.5009	40.9917	47.0101
chr4	153480000	153669999	Island1704	175.506	187.055	175.038	198.409	180.581	200.999
chr4	153720000	153879999	Island1705	167.902	192.323	160.989	197.167	176.699	197.001
chr4	153910000	154519999	Island1706	691.427	724.125	682.765	747.651	645.619	748.302
chr4	154580000	154779999	Island1707	231.971	231.213	227.665	231.967	209.772	234.361
chr4	154800000	156259999	Island1708	2598.06	2631.78	2549.69	2710.5	2321.78	2690.61
chr5	3350000	3399999	Island1709	79.4013	73.2979	66.9061	67.9066	63.6613	70.0327
chr5	3460000	3649999	Island1710	284.075	265.285	265.897	264.395	247.969	256.281
chr5	3680000	3879999	Island1711	260.267	253.18	265.667	250.723	245.174	255.592
chr5	3910000	4009999	Island1712	112.683	114.766	119.302	116.605	116.298	103.67
chr5	5480000	5579999	Island1713	105.827	100.532	103.18	102.142	108.38	104.36
chr5	5620000	5749999	Island1714	165.908	158.812	155.116	172.309	149.837	147.923
chr5	8290000	8579999	Island1715	356.87	351.135	347.428	349.928	317.22	328.933
chr5	8660000	8739999	Island1716	78.9027	79.1259	87.9798	76.9458	76.5489	68.2405
chr5	8790000	8909999	Island1717	137.488	133.931	138.303	124.627	134.62	125.59
chr5	8950000	8999999	Island1718	57.0892	53.6845	51.2448	60.1104	57.761	58.0389
chr5	9060000	9169999	Island1719	165.783	170.804	166.402	162.14	145.8	156.471
chr5	13920000	14099999	Island1720	249.173	260.353	250.927	257.616	242.534	235.878
chr5	20650000	21079999	Island1721	839.261	795.181	826.02	836.687	743.13	803.17
chr5	21410000	21439999	Island1722	42.8792	42.1407	36.8502	35.3657	36.1783	35.9813
chr5	21620000	21939999	Island1723	477.779	502.662	484.004	502.351	464.728	489.264
chr5	22480000	22589999	Island1724	181.239	175.287	181.717	174.569	158.066	160.331
chr5	23380000	24289999	Island1725	1524.95	1515.27	1493.24	1487.51	1360.8	1473.99
chr5	24310000	24939999	Island1726	1050.17	1082.77	1052.65	1158.37	960.199	1117.35
chr5	24970000	25029999	Island1727	74.9139	76.9964	70.1305	78.9796	76.0831	75.4092
chr5	25220000	25829999	Island1728	1001.93	972.598	948.316	949.45	859.894	949.439
chr5	27740000	27839999	Island1729	118.79	110.956	116.193	114.684	108.224	112.08
chr5	28120000	28239999	Island1730	151.324	138.526	138.073	136.83	123.286	144.339
chr5	28290000	28469999	Island1731	231.348	223.816	223.75	233.436	195.642	222.367
chr5	29310000	29509999	Island1732	235.586	229.868	237.799	231.741	228.56	217.267
chr5	29550000	29829999	Island1733	513.553	506.136	472.719	505.741	447.493	471.618
chr5	29990000	30019999	Island1734	32.0348	37.4335	31.2075	31.1851	30.7438	31.432
chr5	30060000	30289999	Island1735	369.459	370.524	370.114	363.148	333.523	381.871
chr5	30440000	30479999	Island1736	38.3918	44.7184	41.8019	49.6024	39.2837	44.9422
chr5	30600000	31309999	Island1737	1164.59	1182.4	1152.72	1199.5	1040.94	1183.66
chr5	31450000	31859999	Island1738	636.208	677.389	655.473	643.362	595.777	625.055
chr5	32180000	32219999	Island1739	47.4912	49.7619	38.4624	46.7776	41.768	40.1171
chr5	32400000	32519999	Island1740	175.88	178.201	174.347	163.835	169.712	153.438
chr5	32570000	33159999	Island1741	1004.54	1048.25	999.1	1026.4	900.73	992.038
chr5	33200000	33549999	Island1742	456.838	487.868	461.318	475.12	422.339	483.06
chr5	33580000	33939999	Island1743	542.721	556.235	529.836	544.157	461.156	512.286
chr5	34140000	34719999	Island1744	951.32	952.2	930.467	952.388	859.117	941.443
chr5	34760000	34849999	Island1745	95.855	101.541	111.702	95.2501	97.2	97.8803
chr5	34940000	35019999	Island1746	89.2486	84.0572	80.1491	77.3977	85.8652	75.6849
chr5	35520000	35609999	Island1747	107.946	102.886	89.4768	103.159	91.7655	102.43
chr5	35670000	35999999	Island1748	390.4	400.673	395.333	392.412	370.012	412.338
chr5	36440000	36619999	Island1749	244.187	248.473	235.841	250.159	220.796	245.666
chr5	36670000	36959999	Island1750	296.914	299.468	307.699	332.528	312.717	331.552
chr5	36980000	37149999	Island1751	191.835	192.883	184.366	194.342	190.518	209.96
chr5	37230000	37289999	Island1752	72.9196	80.807	74.6216	77.7367	66.6115	73.0656
chr5	38200000	38279999	Island1753	79.6506	86.635	85.1009	94.4591	86.6415	84.7836
chr5	38480000	38789999	Island1754	462.946	440.684	450.954	432.749	404.017	437.291
chr5	43730000	43899999	Island1755	228.232	223.816	234.344	221.007	219.243	220.024
chr5	44080000	44109999	Island1756	31.2869	29.8123	35.8138	28.6993	31.2096	36.1192
chr5	44160000	44229999	Island1757	83.1408	82.0398	81.4159	81.4654	77.9463	75.6849
chr5	45490000	45539999	Island1758	77.6562	76.6602	76.9247	67.7936	65.6799	70.1705
chr5	45670000	45709999	Island1759	48.7377	56.0381	53.2024	53.105	47.9789	43.8393
chr5	52130000	52199999	Island1760	123.527	126.422	123.333	116.153	103.877	116.905
chr5	52230000	52259999	Island1761	33.2812	27.6828	35.1228	39.4333	31.9859	30.467
chr5	52610000	52679999	Island1762	79.0274	76.436	68.0577	78.4146	75.1514	75.2713
chr5	52730000	52869999	Island1763	193.081	190.081	189.087	193.664	193.468	194.658
chr5	53110000	53139999	Island1764	27.7967	36.761	28.2134	27.3434	28.1042	28.8127
chr5	53230000	53739999	Island1765	922.9	934.492	884.865	918.039	782.258	877.338
chr5	53800000	53889999	Island1766	106.076	101.877	105.484	109.713	95.6473	100.362
chr5	53940000	54069999	Island1767	137.612	136.621	135.77	138.525	133.844	141.858
chr5	63860000	63999999	Island1768	167.777	159.148	174.923	159.767	161.327	158.263
chr5	64040000	64529999	Island1769	705.512	705.072	679.31	708.105	672.171	699.775
chr5	64570000	64889999	Island1770	537.61	559.149	535.94	546.53	472.181	535.171
chr5	64950000	66749999	Island1771	3090.04	3144.41	3088.51	3079.19	2750.01	3089.3
chr5	67090000	67139999	Island1772	42.7545	51.8913	40.7655	44.0659	44.5629	48.113
chr5	67210000	67499999	Island1773	385.539	379.042	370.229	377.272	359.454	360.503
chr5	67600000	67849999	Island1774	258.896	247.016	259.103	227.222	243.932	257.935
chr5	72150000	72269999	Island1775	158.803	140.319	161.335	149.598	157.601	148.475
chr5	72820000	73439999	Island1776	1071.11	1096.89	1048.62	1105.26	983.024	1072.55
chr5	73480000	73559999	Island1777	96.6028	114.094	103.18	109.148	100.305	116.078
chr5	73620000	73709999	Island1778	121.034	107.033	107.441	111.069	102.169	113.872
chr5	73880000	74219999	Island1779	434.027	414.458	427.001	407.101	396.408	415.233
chr5	74520000	74609999	Island1780	134.995	143.346	138.073	126.209	129.031	127.658
chr5	74700000	74739999	Island1781	48.1144	47.7445	48.8265	43.2749	49.0658	49.4916
chr5	74930000	75209999	Island1782	321.469	347.549	348.349	347.442	317.996	346.855
chr5	75480000	75669999	Island1783	205.172	214.626	216.149	223.493	210.082	223.608
chr5	75830000	75939999	Island1784	101.963	106.248	107.902	102.933	105.895	106.428
chr5	75970000	76419999	Island1785	565.906	596.582	573.251	555.343	509.291	562.881
chr5	76520000	76669999	Island1786	179.37	183.469	179.645	179.653	161.793	174.806
chr5	76700000	77409999	Island1787	1148.14	1219.95	1151.68	1212.6	1040.63	1150.02
chr5	86020000	86199999	Island1788	255.281	258.672	269.006	247.221	247.658	244.149
chr5	86350000	86439999	Island1789	94.4838	96.0494	100.071	93.8942	82.2939	96.7774
chr5	86800000	86859999	Island1790	91.6169	91.5663	91.5497	92.8773	88.6601	84.6458
chr5	88520000	88809999	Island1791	532.5	531.69	537.782	526.983	491.9	509.115
chr5	90200000	90409999	Island1792	385.539	368.283	367.465	357.837	343.616	354.713
chr5	91910000	92509999	Island1793	1164.34	1237.77	1162.51	1201.64	1031.31	1175.12
chr5	92550000	93219999	Island1794	1053.28	1064.95	1045.85	1051.93	939.238	1010.79
chr5	96080000	96169999	Island1795	86.1323	89.661	84.8706	88.6967	96.2684	86.8515
chr5	96210000	96269999	Island1796	59.3328	66.125	60.227	57.5116	65.8351	65.6212
chr5	96940000	97129999	Island1797	228.232	230.765	227.204	230.046	215.983	230.639
chr5	97180000	97229999	Island1798	64.1941	57.9434	64.7181	56.0427	56.2083	65.2076
chr5	99890000	100229999	Island1799	442.005	439.003	439.208	449.585	391.75	428.468
chr5	100300000	100609999	Island1800	531.877	537.07	526.727	543.14	460.846	498.362
chr5	100630000	100719999	Island1801	108.195	120.93	114.466	119.769	109.777	114.975
chr5	100760000	100919999	Island1802	240.822	225.161	214.422	222.589	213.033	216.991
chr5	101660000	102129999	Island1803	701.15	711.124	672.631	703.02	660.059	706.806
chr5	103330000	104119999	Island1804	1328.63	1316.9	1272.14	1316.89	1185.34	1289.26
chr5	104330000	104559999	Island1805	335.056	325.245	328.427	339.872	311.164	331.414
chr5	105480000	105559999	Island1806	94.1099	100.084	83.9493	95.2501	87.7284	97.6046
chr5	105590000	105929999	Island1807	462.198	496.386	473.41	488.566	450.287	508.288
chr5	106560000	106709999	Island1808	205.546	194.789	188.051	188.805	177.01	179.355
chr5	106750000	106809999	Island1809	61.4519	70.7201	73.9307	67.9066	60.0901	82.7157
chr5	106890000	106919999	Island1810	34.0291	37.6576	29.1347	29.7162	34.4703	30.6048
chr5	106960000	106999999	Island1811	47.1173	52.9	47.3294	50.6193	55.8978	46.8723
chr5	107590000	107639999	Island1812	54.9701	52.1155	52.857	51.9751	50.9291	55.6953
chr5	107680000	108699999	Island1813	1673.29	1635.98	1597.46	1629.65	1478.65	1551.75
chr5	110070000	111679999	Island1814	2563.15	2592.44	2513.99	2645.65	2354.69	2572.32
chr5	111730000	111839999	Island1815	119.414	114.094	113.545	115.475	103.877	107.668
chr5	112120000	112599999	Island1816	608.66	625.161	589.718	651.271	551.99	659.658
chr5	112620000	112689999	Island1817	78.4041	82.264	76.8096	92.1994	78.2569	81.8886
chr5	112820000	112879999	Island1818	67.6843	69.7114	61.6089	63.5	63.5061	70.3084
chr5	112970000	116329999	Island1819	6251.01	6443.27	6132.45	6553.61	5508.1	6417.23
chr5	116360000	116599999	Island1820	341.912	330.289	312.19	334.449	308.68	341.34
chr5	117010000	117609999	Island1821	935.614	951.079	888.895	961.992	834.429	988.591
chr5	117810000	118879999	Island1822	1939.29	2006.5	1867.04	2002.62	1644.33	1988.35
chr5	119350000	119409999	Island1823	68.6815	72.9617	65.2939	60.6753	63.5061	68.6541
chr5	119470000	119869999	Island1824	661.511	643.654	623.459	664.039	559.754	660.485
chr5	120080000	120859999	Island1825	1119.97	1165.82	1091.23	1225.94	1041.56	1179.11
chr5	120930000	124649999	Island1826	7249.2	7572.43	7149.86	7592.78	6342.84	7455.45
chr5	124710000	125619999	Island1827	1465	1464.84	1421.96	1501.63	1283.47	1494.26
chr5	126030000	126139999	Island1828	121.034	114.99	114.005	111.069	111.64	125.452
chr5	127570000	127729999	Island1829	244.436	260.914	259.563	264.169	230.112	259.314
chr5	128390000	128669999	Island1830	337.3	355.058	345.586	357.837	318.617	367.947
chr5	128680000	128819999	Island1831	139.731	153.32	133.121	148.92	148.905	156.333
chr5	128880000	129799999	Island1832	1318.78	1313.31	1240.93	1310.45	1213.29	1385.63
chr5	129840000	130369999	Island1833	1118.85	1140.26	1083.74	1146.84	937.064	1119.28
chr5	131020000	131109999	Island1834	73.0442	85.0659	70.5911	79.4316	69.8722	83.8186
chr5	131420000	131629999	Island1835	272.981	266.966	282.71	282.248	262.098	275.306
chr5	132470000	132549999	Island1836	88.2514	87.3074	86.9434	81.2394	81.6728	84.0943
chr5	133980000	137169999	Island1837	5950.86	6109.84	5817.15	6164.7	5175.51	6032.32
chr5	137270000	137829999	Island1838	1084.2	1082.99	1040.56	1110.23	931.629	1105.77
chr5	137890000	137989999	Island1839	119.289	121.042	112.623	117.735	106.206	122.557
chr5	138080000	138309999	Island1840	410.095	413.449	414.91	406.875	352.311	387.661
chr5	138440000	138469999	Island1841	37.7686	44.2701	38.1169	40.6762	35.8677	39.7036
chr5	138600000	138659999	Island1842	77.7809	79.9104	65.6394	63.613	72.046	81.8886
chr5	138750000	138789999	Island1843	37.27	42.4769	39.2685	46.0997	41.147	36.6706
chr5	138830000	140939999	Island1844	3237.38	3304.57	3069.97	3269.24	2923.92	3404.99
chr5	141040000	141089999	Island1845	47.9898	54.0208	48.3659	49.3764	43.3208	46.5965
chr5	141980000	142019999	Island1846	33.2812	35.7523	32.4742	30.3942	32.2965	42.7365
chr5	142110000	142139999	Island1847	43.5024	32.9504	39.1533	38.5294	37.1099	42.3229
chr5	142180000	143769999	Island1848	2826.16	2860.63	2731.29	2923.71	2469.44	2895.88
chr5	143870000	144559999	Island1849	1104.89	1130.29	1055.87	1118.48	986.751	1137.34
chr5	144590000	145009999	Island1850	701.524	729.617	677.352	724.714	607.578	713.01
chr5	145060000	145249999	Island1851	370.706	387.448	367.12	387.215	331.039	375.254
chr5	146200000	146449999	Island1852	320.721	338.47	336.718	324.393	321.257	342.443
chr5	146580000	146609999	Island1853	37.0207	34.0712	36.0441	37.5125	37.731	39.1521
chr5	146640000	147629999	Island1854	1764.4	1825.27	1697.99	1813.59	1566.07	1796.86
chr5	147660000	149889999	Island1855	3307.43	3480.42	3280.7	3484.48	3116.3	3526.86
chr5	149990000	150069999	Island1856	85.5091	94.4803	87.404	94.4591	86.9521	93.1931
chr5	150110000	150299999	Island1857	259.768	262.707	259.563	258.52	240.05	270.756
chr5	150330000	150989999	Island1858	976.624	977.753	985.973	1022.33	906.009	960.192
chr5	151020000	151059999	Island1859	45.3722	49.0894	43.6444	45.4217	45.0287	48.8023
chr6	3490000	3599999	Island1860	142.723	140.768	159.838	143.723	146.732	142.96
chr6	4540000	4759999	Island1861	273.355	281.536	277.643	269.254	276.383	272.686
chr6	4780000	5179999	Island1862	608.66	635.697	619.313	604.041	578.076	619.403
chr6	5340000	5419999	Island1863	105.204	95.7131	94.8892	102.368	87.7284	106.152
chr6	6020000	6239999	Island1864	320.971	295.769	317.833	306.879	279.334	277.925
chr6	7670000	7699999	Island1865	46.1201	48.3049	48.481	42.371	42.8549	38.1871
chr6	12000000	12059999	Island1866	65.4406	62.3144	57.1178	59.5454	61.9533	64.9319
chr6	12070000	12129999	Island1867	56.8399	55.7019	59.7664	67.0027	56.053	49.2159
chr6	17620000	17699999	Island1868	88.376	91.2301	91.3193	91.9734	88.9706	90.9873
chr6	21960000	22039999	Island1869	103.334	98.9634	96.1559	90.5045	86.1757	90.0223
chr6	22290000	22369999	Island1870	100.966	91.118	98.4591	91.5214	100.616	97.8803
chr6	24610000	24669999	Island1871	93.6113	94.7045	89.2465	92.9903	85.0888	81.3371
chr6	28390000	28429999	Island1872	40.2616	47.7445	46.5233	43.049	43.1655	43.4258
chr6	28470000	29069999	Island1873	804.359	845.952	780.302	777.141	710.212	765.948
chr6	29080000	30589999	Island1874	2761.1	2804.6	2696.63	2812.42	2503.91	2795.1
chr6	30670000	30749999	Island1875	96.2289	107.145	100.877	104.176	90.5233	104.773
chr6	30810000	30929999	Island1876	118.79	119.249	106.981	99.0917	110.864	107.668
chr6	31030000	31319999	Island1877	295.916	306.08	287.547	308.574	312.562	307.565
chr6	31330000	31599999	Island1878	332.563	337.125	330.385	321.568	336.939	314.596
chr6	31890000	31949999	Island1879	61.5765	61.1936	66.1	66.5508	53.8792	62.5882
chr6	32930000	33059999	Island1880	163.29	153.657	150.164	145.756	161.017	151.921
chr6	33240000	33649999	Island1881	489.995	485.178	464.427	464.273	456.188	458.797
chr6	33800000	34559999	Island1882	906.945	924.293	865.058	891.712	862.844	890.159
chr6	34590000	34719999	Island1883	128.887	127.991	133.467	138.525	134.465	133.172
chr6	34750000	34799999	Island1884	54.3469	57.0468	59.1906	51.0712	50.9291	62.0368
chr6	34860000	35379999	Island1885	750.635	760.213	740.804	757.481	706.02	739.479
chr6	35500000	35539999	Island1886	50.9814	45.1667	49.9781	45.1958	43.3208	40.5307
chr6	37140000	37179999	Island1887	46.494	49.3136	51.3599	51.5232	45.4946	43.7015
chr6	37320000	37509999	Island1888	225.614	218.325	230.198	205.867	225.299	228.02
chr6	37550000	38739999	Island1889	1980.3	2005.27	1937.05	1977.43	1725.53	1948.37
chr6	38810000	38919999	Island1890	127.391	129.896	116.078	132.537	110.709	132.207
chr6	39050000	39819999	Island1891	1503.14	1495.66	1456.5	1487.96	1276.64	1405.89
chr6	40330000	40389999	Island1892	79.6506	80.0225	70.5911	66.8897	66.4562	67.4133
chr6	42250000	42289999	Island1893	48.1144	47.7445	49.5174	45.3088	46.2709	40.8064
chr6	47200000	47359999	Island1894	208.288	208.462	209.125	190.161	186.792	192.866
chr6	47420000	47649999	Island1895	362.479	378.706	362.053	350.267	342.529	342.167
chr6	47780000	48119999	Island1896	573.385	567.666	539.049	569.919	496.558	549.784
chr6	48500000	48559999	Island1897	60.8286	71.5047	62.8756	62.8221	67.3879	64.9319
chr6	48570000	48679999	Island1898	96.1043	98.8513	105.023	119.995	100.616	118.559
chr6	49000000	49469999	Island1899	868.304	864.22	854.579	845.161	776.513	834.188
chr6	50110000	50209999	Island1900	144.717	146.596	143.716	152.875	127.323	138.962
chr6	50260000	50459999	Island1901	223.745	226.73	221.101	224.171	221.883	236.153
chr6	50560000	50599999	Island1902	50.4828	52.6758	54.4692	50.3933	50.9291	48.2509
chr6	51150000	51219999	Island1903	87.2542	98.1788	92.1254	102.255	87.2626	99.5346
chr6	51330000	51649999	Island1904	553.192	562.959	522.006	540.541	472.491	536.274
chr6	51690000	51719999	Island1905	36.1482	34.9678	35.238	37.2865	25.7751	31.0184
chr6	51840000	52329999	Island1906	903.704	918.913	918.375	879.171	831.324	919.11
chr6	52410000	52869999	Island1907	595.697	591.875	578.663	571.387	563.636	580.527
chr6	53510000	53599999	Island1908	91.4922	94.5924	88.5556	83.3862	91.2997	85.8865
chr6	53780000	53829999	Island1909	71.5484	67.8061	69.3244	78.9796	68.9406	73.4792
chr6	53960000	54149999	Island1910	227.484	231.438	218.452	238.973	229.647	235.188
chr6	54190000	54329999	Island1911	125.147	134.828	133.352	137.621	139.123	137.308
chr6	54550000	54639999	Island1912	112.309	122.724	110.551	112.424	103.566	121.868
chr6	54670000	54719999	Island1913	68.3076	71.953	74.3913	69.0365	55.7425	73.8927
chr6	54760000	55089999	Island1914	453.348	449.09	440.82	451.28	398.893	442.529
chr6	56700000	56929999	Island1915	327.452	308.882	326.239	292.756	276.383	281.785
chr6	58630000	58699999	Island1916	90.1211	78.1172	85.1009	73.7821	70.338	70.3084
chr6	64940000	65159999	Island1917	511.185	514.43	492.641	487.21	412.091	465.69
chr6	65740000	65939999	Island1918	279.837	243.206	256.915	249.368	226.696	225.263
chr6	66940000	67329999	Island1919	751.134	733.988	719.269	718.839	648.88	680.199
chr6	71580000	71629999	Island1920	64.1941	66.7975	58.9603	64.404	47.9789	54.041
chr6	71800000	71929999	Island1921	150.077	153.32	125.636	151.745	111.796	136.205
chr6	72320000	72409999	Island1922	84.0133	94.1441	83.1432	89.2616	84.1572	86.7137
chr6	72510000	72559999	Island1923	44.6243	49.5377	44.4505	56.0427	52.3265	55.2817
chr6	72610000	72929999	Island1924	396.383	419.95	370.114	406.649	334.3	388.213
chr6	82690000	82779999	Island1925	89.9965	101.765	89.9375	91.9734	76.5489	90.1602
chr6	83050000	83189999	Island1926	125.147	141.104	125.866	131.633	110.864	144.339
chr6	83680000	84129999	Island1927	853.221	847.521	828.208	858.042	756.949	836.256
chr6	84860000	85649999	Island1928	1160.98	1136.57	1130.72	1156.67	1079.14	1153.88
chr6	85910000	86009999	Island1929	114.054	112.076	108.247	110.843	106.361	111.942
chr6	86270000	87129999	Island1930	1585.66	1558.53	1526.29	1590.44	1403.34	1571.05
chr6	87520000	87569999	Island1931	58.3357	64.5559	53.4328	53.557	48.7553	59.2796
chr6	87610000	87679999	Island1932	81.3957	79.2379	90.2829	74.686	76.5489	88.9194
chr6	87720000	87949999	Island1933	377.561	374.671	349.846	360.775	341.287	357.47
chr6	87980000	88239999	Island1934	466.685	465.229	466.385	473.878	418.767	470.515
chr6	88320000	88589999	Island1935	368.337	376.016	362.168	370.266	342.374	365.19
chr6	88620000	88649999	Island1936	34.9017	36.4248	31.8984	36.0436	35.7125	35.2921
chr6	88680000	88739999	Island1937	45.7461	61.642	51.9357	50.8452	59.6243	61.6232
chr6	88770000	89059999	Island1938	345.776	344.859	339.137	347.555	327.468	365.328
chr6	89280000	89359999	Island1939	105.079	94.5924	89.8223	99.6567	86.6415	92.5038
chr6	90370000	90559999	Island1940	254.284	247.24	257.26	241.006	246.882	243.736
chr6	90600000	90749999	Island1941	150.326	150.294	159.953	159.993	147.042	168.327
chr6	90980000	91029999	Island1942	61.4519	71.7288	63.3362	68.5846	67.5431	66.9998
chr6	91050000	91189999	Island1943	156.933	158.588	151.662	166.094	147.663	159.641
chr6	91400000	91539999	Island1944	207.166	186.495	178.954	194.003	190.208	201.275
chr6	91570000	92029999	Island1945	620.751	600.168	602.846	634.21	537.705	595.691
chr6	92060000	92269999	Island1946	287.44	256.991	275.685	279.084	258.993	286.472
chr6	92450000	92499999	Island1947	54.9701	56.1502	58.4997	56.2687	60.5559	58.0389
chr6	92740000	92869999	Island1948	148.955	158.252	154.31	150.389	145.645	155.781
chr6	92920000	92949999	Island1949	34.5277	38.4422	36.6199	36.9475	37.1099	34.0513
chr6	93600000	94319999	Island1950	992.703	1015.3	979.639	1016.79	936.287	1004.17
chr6	94500000	94819999	Island1951	418.945	413.898	409.958	406.875	410.072	401.447
chr6	95670000	95719999	Island1952	57.0892	57.6072	57.1178	58.3025	46.892	63.829
chr6	97000000	97359999	Island1953	497.847	491.903	516.478	517.04	488.018	499.327
chr6	97910000	98009999	Island1954	118.167	118.128	122.642	117.509	112.261	106.979
chr6	98920000	99039999	Island1955	153.567	171.028	157.419	172.083	162.88	155.919
chr6	99370000	99399999	Island1956	34.9017	36.2006	38.3472	44.6308	34.4703	37.7735
chr6	99610000	99679999	Island1957	69.8033	79.9104	73.3549	88.2447	74.2198	91.4009
chr6	99710000	99819999	Island1958	104.83	113.645	109.514	116.944	115.833	119.8
chr6	99850000	99909999	Island1959	60.33	67.6941	53.5479	61.1273	61.6428	66.5862
chr6	99940000	99989999	Island1960	50.9814	56.3744	51.5902	54.5739	52.016	50.043
chr6	100090000	100679999	Island1961	1041.81	1019.89	980.445	1047.41	904.923	1021.54
chr6	100830000	100879999	Island1962	84.6366	89.9972	77.6157	84.4031	66.6115	81.0614
chr6	108050000	108739999	Island1963	839.136	825.666	859.185	786.067	783.5	811.028
chr6	108770000	108839999	Island1964	85.883	94.032	94.5437	93.5552	88.1942	90.4359
chr6	112600000	112759999	Island1965	176.378	174.167	171.929	179.427	163.656	179.08
chr6	112920000	113779999	Island1966	1652.72	1679.8	1656.88	1678.34	1444.49	1647.84
chr6	114820000	115039999	Island1967	288.063	276.492	293.995	284.281	253.093	295.157
chr6	115530000	116399999	Island1968	1262.07	1304.9	1253.14	1309.32	1161.28	1267.76
chr6	117790000	118029999	Island1969	383.794	392.939	381.514	380.887	334.765	376.219
chr6	118060000	118149999	Island1970	107.198	107.929	112.969	107.566	112.727	112.356
chr6	118380000	118419999	Island1971	63.6956	67.1337	55.9662	63.2741	54.345	64.794
chr6	118460000	118599999	Island1972	146.712	151.079	150.625	143.836	149.371	142.823
chr6	119300000	121279999	Island1973	3437.32	3444.22	3336.44	3416.23	3054.66	3394.52
chr6	122250000	122899999	Island1974	1378.12	1387.84	1323.96	1414.18	1178.82	1340.55
chr6	124370000	124509999	Island1975	232.719	222.92	233.999	223.267	228.094	228.571
chr6	124650000	125629999	Island1976	1959.23	1991.71	1964.23	2063.07	1764.97	1955.4
chr6	126790000	126849999	Island1977	71.1745	72.8496	73.47	76.6068	65.9904	64.5183
chr6	126920000	126979999	Island1978	75.2879	80.6949	77.3854	81.3524	66.1457	75.1335
chr6	127070000	127159999	Island1979	121.283	126.198	122.987	125.079	129.031	113.183
chr6	127240000	127279999	Island1980	48.987	52.0034	50.5538	55.7038	39.7495	52.3866
chr6	127440000	127499999	Island1981	71.0498	68.8148	73.8155	75.138	66.922	71.9627
chr6	127830000	127889999	Island1982	57.0892	61.8661	58.9603	68.8106	55.8978	63.9668
chr6	127970000	128169999	Island1983	225.49	249.482	224.21	238.069	206.666	256.832
chr6	128220000	128609999	Island1984	638.576	631.214	619.544	652.175	568.449	647.113
chr6	131350000	131419999	Island1985	100.093	93.6958	93.3922	102.481	88.3495	91.6766
chr6	133950000	134089999	Island1986	187.472	186.271	169.741	177.619	154.185	162.95
chr6	134120000	134289999	Island1987	210.158	210.143	199.221	197.054	199.99	217.542
chr6	134330000	135299999	Island1988	1567.46	1626.11	1544.48	1581.29	1434.24	1588.97
chr6	135310000	135409999	Island1989	108.444	119.473	120.799	115.701	102.479	114.286
chr6	135640000	135749999	Island1990	135.867	144.242	142.679	133.215	132.912	139.514
chr6	136350000	136699999	Island1991	528.012	540.544	550.795	533.31	486.31	552.955
chr6	136780000	136869999	Island1992	120.909	131.914	132.2	138.299	111.951	131.242
chr6	136900000	137059999	Island1993	164.287	172.373	168.705	173.665	149.371	166.948
chr6	137150000	137199999	Island1994	55.0948	61.9782	55.3904	64.178	53.5687	61.4854
chr6	137440000	137809999	Island1995	523.525	499.412	497.132	504.159	478.236	507.737
chr6	140180000	140209999	Island1996	35.8989	40.6837	34.6622	41.2411	37.8863	35.8435
chr6	140250000	140299999	Island1997	54.5962	62.5386	48.5962	56.3817	54.6556	51.8352
chr6	140330000	140769999	Island1998	774.692	817.484	775.005	804.033	719.063	802.067
[truncated: 463 more rows]

## Sheet: Figure 7
Fig 7b
% of abnormal mitotic cells
	H3.3-SNAP WT	H3.3-SNAP H3f3a KO	H3.1-SNAP WT	H3.1-SNAP H3f3b KO
rep1	2.38095	15.493	2.94118	12
rep2	2.7027	14.7059	1.66667	12.2807
rep3	2.7027	14.2857	2.32558	14.0351
Fig 7d
% of abnormal mitotic cells
	WT	Pole3 KO	Pole4 KO	Mcm2-2A	Mcm2-2A+Pole3 KO	Mcm2-2A+Pole4 KO	Hira KO	Daxx KO
rep1	1.5873	10.8108	10.7143	12.0482	20	20	4.91803	4.3956
rep2	1.35135	15.625	12.2449	10.4167	21.5385	19.0476	4	9.45946
rep3	3.07692	18.5185	12.7451	11.7117	22.807	25.2427	8.33333	11.1111
Fig 7e
% of G2/M
	WT	Pole3 ko	Pole4 ko	Mcm2-2A	Mcm2-2A+Pole3 ko	Mcm2-2A+Pole4 ko
rep1	17.6	20.1	19.3	20.7	23.5	25.1
rep2	17.3	20.4	20.4	21.1	25.4	22.7
rep3	14.6	17.7	16.7	18.5	20.5	20
rep4	15.6	22.6	22.3	22.1	23	23

## Sheet: Supplementary Figure 1
Supplementary Fig. 1c							Supplementary Fig. 1e
							% of accurate chromosomes
							E14 WT	H3.1-SNAP	H3.3-SNAP
							89	87	86
							91	92	90
							88	90	91
							Supplementary Fig. 1g
							Cell cycle proportion
								E14 WT			H3.1-SNAP			H3.3-SNAP
							G1	15.4	16.5	14.3	17.6	17.6	14.9	15.9	15.2	17
							S	63.3	64.9	66.7	60	63.5	66.5	63	64.6	63.4
							G2/M	18.2	16.4	16.8	19.8	15.7	16	17.6	17.4	16.1

## Sheet: Supplementary Figure 2
Supplementary Fig. 2c								Supplementary Fig. 2a
								Relative H3f3b mRNA level
								WT	H3.3-SNAP
								1	1.09429	repeat1
								1	1.04247	repeat2
								1	1.18921	repeat3
								Supplementary Fig. 2b
								4sU labled H3f3b mRNA level	RNA decay
								hours	H3f3b WT			H3f3b-SNAP
								0	1	1	1	1	1	1
								2	0.913831	0.895025	0.812252	0.952638	0.846745	0.852635
								4	0.888843	0.926588	0.76313	0.895025	0.779165	0.784584
								6	0.566442	0.450625	0.417544	0.493116	0.441351	0.381693
								8	0.285191	0.135842	0.208772	0.20733	0.127627	0.225313
									repeat1	repeat2	repeat3	repeat1	repeat2	repeat3
								Supplementary Fig. 2d
									Imag J quantification
								H3f3a	20111.1	1.95109	repeat1
								H3.3-SNAP	10307.6
								H3f3a	9829.02	1.47245	repeat2
								H3.3-SNAP	6675.28
								H3f3a	18922.7	1.41087	repeat3
								H3.3-SNAP	13412.1
										Average
										1.61147

## Sheet: Supplementary Figue 3
Supplementary Fig. 3b					Supplementary Fig. 3c
					H3.1-SNAP	WT
					G1/S	1	1	1	1	1	1	1	1	1	1	1	1	1	1	1	1	1	1	1	1	1	1	1	1	1	1	1	1	1	1	1	1	1	1	1	1	1	1	1	1	1	1	1	1
					Late G2	0.943605	1.00554	0.973227	0.978535	1.0243	1.01578	1.01564	0.903424	0.949411	0.94097	1.04178	0.992583	1.05049	0.949794	0.935681	0.995904	1.06117	1.05351	0.946894	0.999136	1.0406	1.03987	1.00382	0.918397	0.940135	0.928819	0.913427	0.95296	1.03108	1.01513	1.07491	1.06103	1.05477	1.01539	1.00605	1.02613	0.980089	1.02675	1.03593	0.972103	0.934948	1.04523	1.01845	0.983621
					Next G1	0.49555	0.500783	0.476868	0.476057	0.543014	0.504727	0.49289	0.432521	0.460633	0.486747	0.484124	0.488779	0.49628	0.492541	0.46952	0.491247	0.56053	0.533864	0.474574	0.501751	0.51954	0.504821	0.481022	0.456868	0.460882	0.466993	0.478335	0.468069	0.466551	0.552257	0.564106	0.505241	0.512621	0.506156	0.478871	0.525674	0.468342	0.511876	0.485335	0.468674	0.44238	0.558109	0.512638	0.507251
					Next G1	0.471294	0.478976	0.459458	0.473655	0.473186	0.496487	0.46786	0.431557	0.437656	0.461478	0.448214	0.480474	0.465488	0.482767	0.453796	0.433559	0.547666	0.516559	0.453156	0.493063	0.518068	0.504772	0.468356	0.455046	0.438265	0.456702	0.461911	0.442679	0.444591	0.481945	0.52418	0.478066	0.52572	0.48556	0.473433	0.489403	0.464491	0.513192	0.525408	0.481806	0.402062	0.594365	0.497555	0.483343
					Combined G1	0.966845	0.979758	0.936326	0.949711	1.0162	1.00121	0.96075	0.864078	0.898289	0.948225	0.932338	0.969253	0.961768	0.975309	0.923316	0.924806	1.1082	1.05042	0.927731	0.994814	1.03761	1.00959	0.949378	0.911914	0.899147	0.923696	0.940246	0.910748	0.911142	1.0342	1.08829	0.983308	1.03834	0.991716	0.952304	1.01508	0.932833	1.02507	1.01074	0.95048	0.844442	1.15247	1.01019	0.990594
					H3.1-SNAP	Pole4 KO
					G1/S	1	1	1	1	1	1	1	1	1	1	1	1	1	1	1	1	1	1	1	1	1	1	1	1	1	1	1	1	1	1	1	1	1	1	1	1	1	1	1	1	1	1	1	1
					Late G2	0.970286	0.922598	0.92381	0.964548	0.986371	0.967401	0.923785	0.965517	0.890389	0.845901	0.934983	0.958942	0.883872	0.949483	0.921531	0.956248	0.900228	0.905528	0.980686	0.992169	0.972455	0.950944	0.949463	0.903881	0.979068	0.923882	0.926752	0.999014	0.969231	0.970959	0.870553	0.891378	0.974044	0.979632	0.98615	1.07012	1.03339	1.09009	0.840317	0.84769	0.872954	1.04637	0.957039	0.919963
					Next G1	0.465342	0.471592	0.472883	0.49686	0.454831	0.46142	0.456917	0.453531	0.44663	0.407329	0.460409	0.472363	0.473707	0.469009	0.454099	0.418244	0.474142	0.474233	0.456373	0.487307	0.496269	0.510922	0.474842	0.49513	0.476231	0.496994	0.455497	0.491889	0.468163	0.495784	0.443091	0.467825	0.507125	0.488369	0.49356	0.523342	0.514742	0.536481	0.397351	0.380547	0.485216	0.52581	0.425116	0.435349
					Next G1	0.457126	0.449634	0.43212	0.475705	0.44156	0.44007	0.436962	0.445863	0.428301	0.402698	0.410862	0.452942	0.430599	0.464224	0.441078	0.407934	0.443234	0.443856	0.44585	0.473014	0.477272	0.505785	0.429969	0.407404	0.464814	0.484528	0.449173	0.473918	0.455928	0.488676	0.436393	0.467608	0.497964	0.479612	0.480084	0.534346	0.536415	0.539897	0.437991	0.395316	0.500594	0.533163	0.43271	0.487435
					Combined G1	0.922468	0.921226	0.905004	0.972565	0.896391	0.901489	0.893879	0.899394	0.874931	0.810027	0.871271	0.925305	0.904306	0.933233	0.895177	0.826177	0.917376	0.918088	0.902223	0.960321	0.97354	1.01671	0.904811	0.902534	0.941045	0.981522	0.90467	0.965806	0.924091	0.98446	0.879484	0.935433	1.00509	0.967982	0.973644	1.05769	1.05116	1.07638	0.835342	0.775862	0.98581	1.05897	0.857826	0.922783
Supplementary Fig. 3d
WT PI+ AnV+	WT PI- AnV+	WT AnV+
4.57	6.01	10.58	repeat1
4.88	4.73	9.61	repeat2
4.67	4.76	9.43	repeat3
Pole4 KO PI+ AnV+	Pole4 KO PI- AnV+	Pole4 KO AnV+
5.41	5.46	10.87	repeat1
5.86	5.23	11.09	repeat2
6.29	5.26	11.55	repeat3
Mcm2-2A PI+ AnV+	Mcm2-2A PI- AnV+	Mcm2-2A AnV+
6.32	5.07	11.39	repeat1
5.79	5.46	11.25	repeat2
6.19	5.51	11.7	repeat3
Mcm2-2A+Pole3 KO PI+ AnV+	Mcm2-2A+Pole3 KO PI- AnV+	Mcm2-2A+Pole3 KO AnV+			H3.1-SNAP	Mcm2-2A
6.79	8.98	15.77	repeat1		G1/S	1	1	1	1	1	1	1	1	1	1	1	1	1	1	1	1	1	1	1	1	1	1	1	1	1	1	1	1	1	1	1	1	1	1	1	1	1	1	1	1	1	1	1	1
7.41	7.8	15.21	repeat2		Late G2	1.00962	0.980634	1.03714	0.985088	0.99363	0.938335	0.968509	0.897807	0.944858	0.935892	0.979155	1.06165	0.970117	0.966009	0.982618	0.864367	0.866411	1.01291	0.878465	0.922014	0.927293	0.948143	1.01079	1.04942	1.04303	0.92373	0.950623	1.04732	0.987826	0.937962	0.955255	0.9266	0.94114	0.857767	0.989638	0.90257	0.98338	0.91484	0.937527	0.941992	0.930771	0.974185	0.985146	0.901289
8.78	9.09	17.87	repeat3		Next G1	0.453822	0.519929	0.472341	0.483146	0.47968	0.455006	0.484649	0.4398	0.508914	0.406211	0.466652	0.487884	0.460228	0.467493	0.463029	0.375275	0.419956	0.468473	0.406637	0.432652	0.398511	0.427802	0.426908	0.484395	0.454675	0.476216	0.479441	0.517195	0.499524	0.437363	0.446497	0.4593	0.458735	0.387814	0.460488	0.443075	0.448803	0.440075	0.467049	0.465956	0.503861	0.462078	0.450288	0.482887
					Next G1	0.493875	0.538288	0.485803	0.494521	0.497396	0.472388	0.49693	0.444001	0.519181	0.467974	0.474973	0.489938	0.482604	0.479813	0.500356	0.407534	0.431913	0.509823	0.408849	0.44329	0.488454	0.479257	0.480307	0.530767	0.495087	0.496345	0.51242	0.540211	0.512439	0.505649	0.460024	0.502989	0.502943	0.441488	0.491478	0.471675	0.470046	0.451739	0.470916	0.449566	0.466212	0.46059	0.483614	0.451665
Mcm2-2A+Pole4 KO PI+ AnV+	Mcm2-2A+Pole4 KO PI- AnV+	Mcm2-2A+Pole4 KO AnV+			Combined G1	0.947697	1.05822	0.958145	0.977667	0.977076	0.927394	0.98158	0.883801	1.0281	0.874185	0.941625	0.977822	0.942832	0.947306	0.963385	0.782809	0.851868	0.978295	0.815486	0.875942	0.886964	0.907059	0.907214	1.01516	0.949762	0.972561	0.991862	1.05741	1.01196	0.943011	0.906521	0.962289	0.961678	0.829302	0.951966	0.914749	0.918849	0.891814	0.937965	0.915522	0.970073	0.922668	0.933903	0.934552
9.61	9.04	18.65	repeat1
9.38	7.76	17.14	repeat2
11.25	8.64	19.89	repeat3
					H3.1-SNAP	Mcm2-2A+Pole4 KO
					G1/S	1	1	1	1	1	1	1	1	1	1	1	1	1	1	1	1	1	1	1	1	1	1	1	1	1	1	1	1	1	1	1	1	1	1	1	1	1	1	1	1	1	1	1	1
					Late G2	0.831153	0.84558	0.917042	0.927159	0.908149	1.05607	0.992249	0.821567	1.07775	0.981659	0.865099	0.930762	0.98571	0.912766	1.03727	0.998221	0.911624	0.997435	0.958727	0.953442	0.930173	0.965888	0.952477	0.875479	1.03241	0.95471	0.938807	0.97171	0.966326	0.969873	0.99614	0.939088	0.961596	0.8994	0.840619	0.982469	0.948699	0.946064	0.907177	0.922796	0.906221	0.922635	0.959185	0.9937
					Daughter 1	0.37353	0.387687	0.438133	0.431274	0.482117	0.518666	0.493822	0.369943	0.530629	0.456896	0.436976	0.503443	0.486826	0.49322	0.506801	0.524787	0.453884	0.468824	0.428923	0.483426	0.442866	0.460435	0.465371	0.493377	0.494	0.476485	0.493101	0.478004	0.508812	0.486577	0.485974	0.441004	0.482725	0.420372	0.438479	0.468774	0.41638	0.466373	0.487435	0.438461	0.468258	0.413798	0.486623	0.483983
					Daughter 2	0.392126	0.385493	0.41601	0.476439	0.453084	0.518177	0.495282	0.397539	0.521088	0.468611	0.475438	0.486728	0.487453	0.494957	0.506724	0.514709	0.501236	0.472968	0.407804	0.4652	0.457242	0.41843	0.485014	0.496806	0.527846	0.470572	0.525069	0.461856	0.479801	0.460574	0.509651	0.436151	0.480962	0.438549	0.446279	0.478786	0.473945	0.453977	0.47775	0.47471	0.412613	0.453671	0.47129	0.465394
					Daughter 1+2	0.765656	0.77318	0.854143	0.907712	0.935201	1.03684	0.989104	0.767483	1.05172	0.925507	0.912414	0.990171	0.974279	0.988177	1.01352	1.0395	0.955121	0.941792	0.836728	0.948626	0.900109	0.878865	0.950385	0.990184	1.02185	0.947057	1.01817	0.93986	0.988614	0.947151	0.995625	0.877155	0.963686	0.858922	0.884757	0.947561	0.890325	0.92035	0.965185	0.913171	0.880871	0.867469	0.957913	0.949377
[truncated: 28 more columns]

[truncated: 5 more sheets: Supplementary Figure 4, Supplementary Figure 5, Supplementary Figure 6, Supplementary Figure 7, Supplementary Figure 8]
